# Supplementary material for: Long-Term Motor Learning in the “Wild” With High Volume Video Game Data
Source: Front Hum Neurosci. 2021 Dec 20;15:777779. doi: 10.3389/fnhum.2021.777779 (PMC8720934; doi:10.3389/fnhum.2021.777779)
Supplement: Supplementary File 2 — Simulated train data for use with sample R code, train_set_sim.csv. [file Data_Sheet_2.CSV]

subject_id	time	time_skipped	n_time_subject	median_practice_amount	start_performance	daily_performance
35	0.1	0.1	7	1.7137601856365798	1.2154690060739703	1.429214986554541
35	0.2	0.1	7	1.7137601856365798	1.2154690060739703	1.4802479643607622
35	0.3	0.1	7	1.7137601856365798	1.2154690060739703	1.6274227075188796
35	0.4	0.1	7	1.7137601856365798	1.2154690060739703	1.612799651581179
35	0.5	0.9	7	1.7137601856365798	1.2154690060739703	1.02546238168579
35	0.6	0.9	7	1.7137601856365798	1.2154690060739703	1.4646522483275013
35	0.7	0.3	7	1.7137601856365798	1.2154690060739703	1.098736981712077
350	0.1	0.1	6	0.33427392522245647	1.4609986252973997	1.4846705811059755
350	0.2	0.3	6	0.33427392522245647	1.4609986252973997	1.9768488665640056
350	0.3	0.1	6	0.33427392522245647	1.4609986252973997	1.849848905214468
350	0.4	1.7	6	0.33427392522245647	1.4609986252973997	1.541576864981942
350	0.5	0.8	6	0.33427392522245647	1.4609986252973997	1.79373810042976
350	0.6	0.1	6	0.33427392522245647	1.4609986252973997	2.060770614858815
351	0.1	0.1	19	0.02546145700663329	1.0666041252664027	1.3352382908190974
351	0.2	0.2	19	0.02546145700663329	1.0666041252664027	1.1848257973999698
351	0.3	0.2	19	0.02546145700663329	1.0666041252664027	1.234894004816346
351	0.4	0.1	19	0.02546145700663329	1.0666041252664027	1.2625596971308684
351	0.5	0.1	19	0.02546145700663329	1.0666041252664027	1.360112737014707
351	0.6	0.2	19	0.02546145700663329	1.0666041252664027	1.5392702249873709
351	0.7	0.1	19	0.02546145700663329	1.0666041252664027	1.493495561493978
351	0.8	0.2	19	0.02546145700663329	1.0666041252664027	1.8358786775432063
351	0.9	0.1	19	0.02546145700663329	1.0666041252664027	1.705095001957333
351	1	0.1	19	0.02546145700663329	1.0666041252664027	1.5757687579134425
351	1.1	0.1	19	0.02546145700663329	1.0666041252664027	1.794783452514818
351	1.2	0.1	19	0.02546145700663329	1.0666041252664027	1.776723775872823
351	1.3	0.3	19	0.02546145700663329	1.0666041252664027	1.907084619767096
351	1.4	0.1	19	0.02546145700663329	1.0666041252664027	1.7161963073181976
351	1.5	0.3	19	0.02546145700663329	1.0666041252664027	1.6546767135521303
351	1.6	0.6	19	0.02546145700663329	1.0666041252664027	1.776552113024734
351	1.7	2.9	19	0.02546145700663329	1.0666041252664027	1.6304284502595718
351	1.8	0.1	19	0.02546145700663329	1.0666041252664027	1.713003480950702
351	1.9	0.1	19	0.02546145700663329	1.0666041252664027	1.6439561446791011
352	0.1	0.6	5	2.0422126924097537	1.716016013893204	1.99922888883451
352	0.2	0.4	5	2.0422126924097537	1.716016013893204	1.785855367579246
352	0.3	0.2	5	2.0422126924097537	1.716016013893204	2.2128889489838066
352	0.4	0.1	5	2.0422126924097537	1.716016013893204	2.3813862608843204
352	0.5	2.6	5	2.0422126924097537	1.716016013893204	2.219049678770181
353	0.1	0.1	15	2.684245189383626	1.3906700133398835	1.6945838029842304
353	0.2	0.1	15	2.684245189383626	1.3906700133398835	1.7800457927994373
353	0.3	0.1	15	2.684245189383626	1.3906700133398835	1.9163412905681487
353	0.4	0.1	15	2.684245189383626	1.3906700133398835	1.870861260181088
353	0.5	0.1	15	2.684245189383626	1.3906700133398835	1.8593152138157352
353	0.6	0.1	15	2.684245189383626	1.3906700133398835	1.7591879512623494
353	0.7	0.1	15	2.684245189383626	1.3906700133398835	1.9530092382631432
353	0.8	0.1	15	2.684245189383626	1.3906700133398835	1.874705796093056
353	0.9	0.1	15	2.684245189383626	1.3906700133398835	1.9960128752277415
353	1	0.1	15	2.684245189383626	1.3906700133398835	1.9803221180848736
353	1.1	0.2	15	2.684245189383626	1.3906700133398835	1.874179030853929
353	1.2	0.2	15	2.684245189383626	1.3906700133398835	1.9223737089616433
353	1.3	4.7	15	2.684245189383626	1.3906700133398835	1.8378747144365384
353	1.4	0.2	15	2.684245189383626	1.3906700133398835	1.9378489448255989
353	1.5	0.1	15	2.684245189383626	1.3906700133398835	1.9601203681837396
355	0.1	0.1	11	1.2913177778348326	1.4526676974494812	1.887765208716277
355	0.2	0.1	11	1.2913177778348326	1.4526676974494812	2.0313161726997833
355	0.3	0.1	11	1.2913177778348326	1.4526676974494812	1.9732709279271696
355	0.4	0.1	11	1.2913177778348326	1.4526676974494812	1.7769102907598058
355	0.5	0.3	11	1.2913177778348326	1.4526676974494812	1.9559570558888
355	0.6	0.4	11	1.2913177778348326	1.4526676974494812	2.044840075689834
355	0.7	1.2	11	1.2913177778348326	1.4526676974494812	1.9655111935221512
355	0.8	0.1	11	1.2913177778348326	1.4526676974494812	1.826546539783044
355	0.9	0.8	11	1.2913177778348326	1.4526676974494812	2.030295190449918
355	1	0.9	11	1.2913177778348326	1.4526676974494812	1.9728386529443136
355	1.1	0.8	11	1.2913177778348326	1.4526676974494812	1.7446109083339107
356	0.1	0.1	5	1.0592452188860626	1.851050248899644	1.7606513387848532
356	0.2	0.5	5	1.0592452188860626	1.851050248899644	1.9789848379446977
356	0.3	1.2	5	1.0592452188860626	1.851050248899644	1.9507350293895231
356	0.4	13.7	5	1.0592452188860626	1.851050248899644	2.114620993969275
356	0.5	0.9	5	1.0592452188860626	1.851050248899644	2.139441862407936
357	0.1	0.2	29	1.154255877032876	1.5640108056009334	1.2225975024013054
357	0.2	0.4	29	1.154255877032876	1.5640108056009334	1.6441069097316825
357	0.3	0.6	29	1.154255877032876	1.5640108056009334	1.9793886019133105
357	0.4	0.3	29	1.154255877032876	1.5640108056009334	2.0300042527890447
357	0.5	0.1	29	1.154255877032876	1.5640108056009334	1.9493847554870376
357	0.6	0.1	29	1.154255877032876	1.5640108056009334	2.0171398430362215
357	0.7	0.3	29	1.154255877032876	1.5640108056009334	1.9815153690940592
357	0.8	0.4	29	1.154255877032876	1.5640108056009334	2.223630413299406
357	0.9	0.1	29	1.154255877032876	1.5640108056009334	2.10462124050205
357	1	0.1	29	1.154255877032876	1.5640108056009334	2.2419562212795747
357	1.1	0.1	29	1.154255877032876	1.5640108056009334	2.2774333336143195
357	1.2	0.1	29	1.154255877032876	1.5640108056009334	1.9695553122714444
357	1.3	0.1	29	1.154255877032876	1.5640108056009334	2.065491667693263
357	1.4	0.1	29	1.154255877032876	1.5640108056009334	2.410329987851437
357	1.5	0.1	29	1.154255877032876	1.5640108056009334	2.0616187623372806
357	1.6	0.1	29	1.154255877032876	1.5640108056009334	2.2197287648577637
357	1.7	0.6	29	1.154255877032876	1.5640108056009334	2.1553591900827365
357	1.8	0.1	29	1.154255877032876	1.5640108056009334	1.8248192149092557
357	1.9	0.3	29	1.154255877032876	1.5640108056009334	1.8334696356454991
357	2	0.5	29	1.154255877032876	1.5640108056009334	2.3703169908856174
357	2.1	0.1	29	1.154255877032876	1.5640108056009334	2.2354406274658185
357	2.2	1.2	29	1.154255877032876	1.5640108056009334	2.264562531532882
357	2.3	1.6	29	1.154255877032876	1.5640108056009334	2.0829341183170325
357	2.4	0.1	29	1.154255877032876	1.5640108056009334	2.1886768869677726
357	2.5	0.2	29	1.154255877032876	1.5640108056009334	2.23497042337629
357	2.6	0.2	29	1.154255877032876	1.5640108056009334	2.35903740100911
357	2.7	0.1	29	1.154255877032876	1.5640108056009334	2.319432911190642
357	2.8	0.1	29	1.154255877032876	1.5640108056009334	2.2593439353759583
357	2.9	0.1	29	1.154255877032876	1.5640108056009334	2.032958327525446
359	0.1	0.1	13	3.192252758543938	1.2648472822628345	1.4267620504984857
359	0.2	0.1	13	3.192252758543938	1.2648472822628345	1.4910781853429786
359	0.3	0.1	13	3.192252758543938	1.2648472822628345	1.6201030668103396
359	0.4	0.1	13	3.192252758543938	1.2648472822628345	1.6802847504290903
359	0.5	0.2	13	3.192252758543938	1.2648472822628345	1.6855542886587436
359	0.6	0.4	13	3.192252758543938	1.2648472822628345	1.6074694572763872
359	0.7	0.1	13	3.192252758543938	1.2648472822628345	1.7289648679449972
359	0.8	0.2	13	3.192252758543938	1.2648472822628345	1.8108280969708952
359	0.9	0.1	13	3.192252758543938	1.2648472822628345	1.8067323933385069
359	1	0.2	13	3.192252758543938	1.2648472822628345	1.7176497860575055
359	1.1	0.9	13	3.192252758543938	1.2648472822628345	1.619558451930819
359	1.2	2.8	13	3.192252758543938	1.2648472822628345	1.717425735817321
359	1.3	9	13	3.192252758543938	1.2648472822628345	1.6626669525276816
360	0.1	0.2	8	13.856600765639916	1.8923663739795715	1.6117732595611365
360	0.2	0.6	8	13.856600765639916	1.8923663739795715	2.032378323663639
360	0.3	0.1	8	13.856600765639916	1.8923663739795715	2.0497684608058653
360	0.4	0.1	8	13.856600765639916	1.8923663739795715	2.2472569153258615
360	0.5	0.2	8	13.856600765639916	1.8923663739795715	2.297576683168735
360	0.6	7.3	8	13.856600765639916	1.8923663739795715	2.277551454586873
360	0.7	9.5	8	13.856600765639916	1.8923663739795715	2.550648551178582
360	0.8	0.1	8	13.856600765639916	1.8923663739795715	2.3733191516239867
36	0.1	0.3	17	0.6516476511042565	1.0716283998945793	1.2703889932049344
36	0.2	0.4	17	0.6516476511042565	1.0716283998945793	1.204686678124541
36	0.3	0.8	17	0.6516476511042565	1.0716283998945793	1.1450768005453833
36	0.4	0.1	17	0.6516476511042565	1.0716283998945793	1.4780399517750424
36	0.5	2.4	17	0.6516476511042565	1.0716283998945793	1.499218459898629
36	0.6	0.1	17	0.6516476511042565	1.0716283998945793	1.305545152505588
36	0.7	0.1	17	0.6516476511042565	1.0716283998945793	1.3735513101818246
36	0.8	0.2	17	0.6516476511042565	1.0716283998945793	1.459252826383041
36	0.9	0.1	17	0.6516476511042565	1.0716283998945793	1.256035758452313
36	1	1.2	17	0.6516476511042565	1.0716283998945793	1.2268899542566316
36	1.1	0.1	17	0.6516476511042565	1.0716283998945793	1.418791192150522
36	1.2	1.5	17	0.6516476511042565	1.0716283998945793	1.53033012680413
36	1.3	0.3	17	0.6516476511042565	1.0716283998945793	1.4417788908677796
36	1.4	0.6	17	0.6516476511042565	1.0716283998945793	1.3187536338066144
36	1.5	0.1	17	0.6516476511042565	1.0716283998945793	1.2176606313592064
36	1.6	1.2	17	0.6516476511042565	1.0716283998945793	1.5444909349325302
36	1.7	0.8	17	0.6516476511042565	1.0716283998945793	1.4970218328796048
361	0.1	0.1	59	1.4098369500227272	1.881064322598264	2.2451968156364095
361	0.2	0.1	59	1.4098369500227272	1.881064322598264	2.1488526155522543
361	0.3	0.1	59	1.4098369500227272	1.881064322598264	1.9696445419284048
361	0.4	0.8	59	1.4098369500227272	1.881064322598264	2.8038814075476584
361	0.5	0.1	59	1.4098369500227272	1.881064322598264	2.727113527117256
361	0.6	0.1	59	1.4098369500227272	1.881064322598264	2.718955847914208
361	0.7	0.1	59	1.4098369500227272	1.881064322598264	2.7011330125190676
361	0.8	0.1	59	1.4098369500227272	1.881064322598264	2.6491436151639034
361	0.9	0.1	59	1.4098369500227272	1.881064322598264	2.7969297210256103
361	1	0.1	59	1.4098369500227272	1.881064322598264	2.7224261946342847
361	1.1	0.1	59	1.4098369500227272	1.881064322598264	2.636237528185118
361	1.2	0.1	59	1.4098369500227272	1.881064322598264	2.8877414388686997
361	1.3	0.1	59	1.4098369500227272	1.881064322598264	2.92338086681594
361	1.4	0.1	59	1.4098369500227272	1.881064322598264	2.8014684434688353
361	1.5	0.1	59	1.4098369500227272	1.881064322598264	2.7721902258829925
361	1.6	0.1	59	1.4098369500227272	1.881064322598264	2.922301980259763
361	1.7	0.1	59	1.4098369500227272	1.881064322598264	2.8137575434053352
361	1.8	0.1	59	1.4098369500227272	1.881064322598264	3.0150680347718315
361	1.9	0.1	59	1.4098369500227272	1.881064322598264	2.698699728572721
361	2	0.1	59	1.4098369500227272	1.881064322598264	2.8936054009034797
361	2.1	0.1	59	1.4098369500227272	1.881064322598264	2.864184407346402
361	2.2	0.1	59	1.4098369500227272	1.881064322598264	2.983711730572583
361	2.3	0.1	59	1.4098369500227272	1.881064322598264	3.2132910120229368
361	2.4	0.1	59	1.4098369500227272	1.881064322598264	2.898966743083596
361	2.5	0.1	59	1.4098369500227272	1.881064322598264	3.1588015263457248
361	2.6	0.1	59	1.4098369500227272	1.881064322598264	3.0250962023418433
361	2.7	0.1	59	1.4098369500227272	1.881064322598264	2.9683660852114073
361	2.8	0.1	59	1.4098369500227272	1.881064322598264	3.1175833359454517
361	2.9	0.2	59	1.4098369500227272	1.881064322598264	3.179066005624631
361	3	0.2	59	1.4098369500227272	1.881064322598264	3.1202122519037223
361	3.1	0.1	59	1.4098369500227272	1.881064322598264	2.9361550304119532
361	3.2	0.9	59	1.4098369500227272	1.881064322598264	3.124476872664128
361	3.3	0.4	59	1.4098369500227272	1.881064322598264	3.0835418416437617
361	3.4	0.2	59	1.4098369500227272	1.881064322598264	3.103439774880037
361	3.5	0.1	59	1.4098369500227272	1.881064322598264	3.28317295047318
361	3.6	0.1	59	1.4098369500227272	1.881064322598264	3.110042916277856
361	3.7	0.1	59	1.4098369500227272	1.881064322598264	3.342421725910929
361	3.8	0.1	59	1.4098369500227272	1.881064322598264	3.250686855581051
361	3.9	0.4	59	1.4098369500227272	1.881064322598264	3.135843782420847
361	4	0.1	59	1.4098369500227272	1.881064322598264	3.1780088364387677
361	4.1	0.2	59	1.4098369500227272	1.881064322598264	3.108728855135849
361	4.2	0.6	59	1.4098369500227272	1.881064322598264	3.1905029821923225
361	4.3	0.1	59	1.4098369500227272	1.881064322598264	3.098196348095378
361	4.4	0.2	59	1.4098369500227272	1.881064322598264	3.002145481830997
361	4.5	0.1	59	1.4098369500227272	1.881064322598264	3.09854249080345
361	4.6	0.2	59	1.4098369500227272	1.881064322598264	3.050359754764769
361	4.7	0.4	59	1.4098369500227272	1.881064322598264	3.044239237188425
361	4.8	0.5	59	1.4098369500227272	1.881064322598264	3.019169914603423
361	4.9	0.1	59	1.4098369500227272	1.881064322598264	2.9504007793150695
361	5	0.1	59	1.4098369500227272	1.881064322598264	3.1501153574103116
361	5.1	0.1	59	1.4098369500227272	1.881064322598264	3.016724905109524
361	5.2	0.5	59	1.4098369500227272	1.881064322598264	2.8522934820888475
361	5.3	0.1	59	1.4098369500227272	1.881064322598264	3.0181227221615594
361	5.4	0.1	59	1.4098369500227272	1.881064322598264	3.004990601429
361	5.5	0.4	59	1.4098369500227272	1.881064322598264	3.0495303172907864
361	5.6	0.2	59	1.4098369500227272	1.881064322598264	3.1580947305473126
361	5.7	0.1	59	1.4098369500227272	1.881064322598264	3.0199326165465155
361	5.8	0.2	59	1.4098369500227272	1.881064322598264	3.3490893177452965
361	5.9	0.2	59	1.4098369500227272	1.881064322598264	3.4181606218036453
362	0.1	0.1	28	1.7338377181682736	1.4687495925652785	1.4782006632323508
362	0.2	1.5	28	1.7338377181682736	1.4687495925652785	1.7851446956622097
362	0.3	0.1	28	1.7338377181682736	1.4687495925652785	1.8312423979189456
362	0.4	0.1	28	1.7338377181682736	1.4687495925652785	1.7737508603520633
362	0.5	0.2	28	1.7338377181682736	1.4687495925652785	1.982006691610523
362	0.6	0.3	28	1.7338377181682736	1.4687495925652785	1.9886361507996064
362	0.7	0.1	28	1.7338377181682736	1.4687495925652785	1.8648930235105063
362	0.8	0.1	28	1.7338377181682736	1.4687495925652785	1.9277451772369127
362	0.9	0.1	28	1.7338377181682736	1.4687495925652785	1.9162224730282276
362	1	0.1	28	1.7338377181682736	1.4687495925652785	2.2001847213795336
362	1.1	0.1	28	1.7338377181682736	1.4687495925652785	1.8143135371736567
362	1.2	0.1	28	1.7338377181682736	1.4687495925652785	2.1547946277942156
362	1.3	0.2	28	1.7338377181682736	1.4687495925652785	2.0181016100191345
362	1.4	0.1	28	1.7338377181682736	1.4687495925652785	2.1232374142953754
362	1.5	0.1	28	1.7338377181682736	1.4687495925652785	2.0607918485124705
362	1.6	0.5	28	1.7338377181682736	1.4687495925652785	1.7233973791484107
362	1.7	0.5	28	1.7338377181682736	1.4687495925652785	1.7781292095145955
362	1.8	0.5	28	1.7338377181682736	1.4687495925652785	2.009849252702955
362	1.9	0.1	28	1.7338377181682736	1.4687495925652785	1.9510438578978964
362	2	0.4	28	1.7338377181682736	1.4687495925652785	2.1351398302924096
362	2.1	0.4	28	1.7338377181682736	1.4687495925652785	2.229821101481268
362	2.2	0.1	28	1.7338377181682736	1.4687495925652785	2.21669448830804
362	2.3	0.4	28	1.7338377181682736	1.4687495925652785	1.9777278009385264
362	2.4	0.3	28	1.7338377181682736	1.4687495925652785	2.3129825176393335
362	2.5	5.6	28	1.7338377181682736	1.4687495925652785	2.1361612313942535
362	2.6	0.1	28	1.7338377181682736	1.4687495925652785	2.3110678554550184
362	2.7	0.3	28	1.7338377181682736	1.4687495925652785	2.345548861411184
362	2.8	0.6	28	1.7338377181682736	1.4687495925652785	2.247922167086482
365	0.1	0.1	59	1.0959177663624289	1.8090545337132016	1.8762908659614976
365	0.2	0.1	59	1.0959177663624289	1.8090545337132016	2.1555492933478613
365	0.3	0.1	59	1.0959177663624289	1.8090545337132016	1.7856837301952917
365	0.4	0.1	59	1.0959177663624289	1.8090545337132016	2.200059307606172
365	0.5	0.4	59	1.0959177663624289	1.8090545337132016	2.153299292562038
365	0.6	0.3	59	1.0959177663624289	1.8090545337132016	2.0004215088731665
365	0.7	0.1	59	1.0959177663624289	1.8090545337132016	2.1967073611648344
365	0.8	0.1	59	1.0959177663624289	1.8090545337132016	1.9478451430931372
365	0.9	0.2	59	1.0959177663624289	1.8090545337132016	2.025337693638662
365	1	0.1	59	1.0959177663624289	1.8090545337132016	1.9296177860707644
365	1.1	0.1	59	1.0959177663624289	1.8090545337132016	1.9809684624679271
365	1.2	0.1	59	1.0959177663624289	1.8090545337132016	2.0659597512126178
365	1.3	0.1	59	1.0959177663624289	1.8090545337132016	1.9224917884536143
365	1.4	0.1	59	1.0959177663624289	1.8090545337132016	1.973053474054767
365	1.5	0.3	59	1.0959177663624289	1.8090545337132016	2.1957111840383763
365	1.6	0.1	59	1.0959177663624289	1.8090545337132016	2.1661172015870624
365	1.7	0.4	59	1.0959177663624289	1.8090545337132016	2.1760497273872907
365	1.8	0.1	59	1.0959177663624289	1.8090545337132016	2.190823576764131
365	1.9	0.1	59	1.0959177663624289	1.8090545337132016	2.19113863854737
365	2	0.1	59	1.0959177663624289	1.8090545337132016	2.315876099137214
365	2.1	0.1	59	1.0959177663624289	1.8090545337132016	1.9395280699209347
365	2.2	0.2	59	1.0959177663624289	1.8090545337132016	2.1754038271316345
365	2.3	0.2	59	1.0959177663624289	1.8090545337132016	2.3128216294769626
365	2.4	0.1	59	1.0959177663624289	1.8090545337132016	2.305586383921778
365	2.5	0.1	59	1.0959177663624289	1.8090545337132016	2.2764913225143086
365	2.6	0.1	59	1.0959177663624289	1.8090545337132016	2.0595655462763816
365	2.7	0.2	59	1.0959177663624289	1.8090545337132016	2.2698039118896833
365	2.8	0.1	59	1.0959177663624289	1.8090545337132016	2.301535137853263
365	2.9	0.1	59	1.0959177663624289	1.8090545337132016	2.2122461300152576
365	3	0.1	59	1.0959177663624289	1.8090545337132016	2.382633622821931
365	3.1	0.1	59	1.0959177663624289	1.8090545337132016	2.3580490013209174
365	3.2	0.1	59	1.0959177663624289	1.8090545337132016	2.4013005358584265
365	3.3	0.1	59	1.0959177663624289	1.8090545337132016	2.4107733692151627
365	3.4	0.1	59	1.0959177663624289	1.8090545337132016	2.604693121323729
365	3.5	0.1	59	1.0959177663624289	1.8090545337132016	2.559751039429586
365	3.6	0.1	59	1.0959177663624289	1.8090545337132016	2.5781518372057337
365	3.7	0.1	59	1.0959177663624289	1.8090545337132016	2.669753018326624
365	3.8	0.1	59	1.0959177663624289	1.8090545337132016	2.5545369072142137
365	3.9	0.1	59	1.0959177663624289	1.8090545337132016	2.552363861179864
365	4	0.1	59	1.0959177663624289	1.8090545337132016	2.509248307388801
365	4.1	0.1	59	1.0959177663624289	1.8090545337132016	2.5777778548281325
365	4.2	0.1	59	1.0959177663624289	1.8090545337132016	2.6377960323316176
365	4.3	0.1	59	1.0959177663624289	1.8090545337132016	2.7019744146773443
365	4.4	0.1	59	1.0959177663624289	1.8090545337132016	2.650765032804262
365	4.5	0.1	59	1.0959177663624289	1.8090545337132016	2.521746775395976
365	4.6	0.1	59	1.0959177663624289	1.8090545337132016	2.485880905206125
365	4.7	0.1	59	1.0959177663624289	1.8090545337132016	2.5233634785355443
365	4.8	0.4	59	1.0959177663624289	1.8090545337132016	2.58818109050525
365	4.9	0.1	59	1.0959177663624289	1.8090545337132016	2.6790446203675775
365	5	0.1	59	1.0959177663624289	1.8090545337132016	2.557606121871976
365	5.1	0.1	59	1.0959177663624289	1.8090545337132016	2.688694576315001
365	5.2	0.1	59	1.0959177663624289	1.8090545337132016	2.6512652387733353
365	5.3	0.2	59	1.0959177663624289	1.8090545337132016	3.002566313256839
365	5.4	0.2	59	1.0959177663624289	1.8090545337132016	2.720140759462083
365	5.5	0.1	59	1.0959177663624289	1.8090545337132016	2.6628531453044233
365	5.6	0.1	59	1.0959177663624289	1.8090545337132016	2.752342264709454
365	5.7	0.1	59	1.0959177663624289	1.8090545337132016	2.980761121958035
365	5.8	0.6	59	1.0959177663624289	1.8090545337132016	2.4809163348670062
365	5.9	0.3	59	1.0959177663624289	1.8090545337132016	2.731308529059412
366	0.1	0.1	30	1.4789777712151408	0.7748289882425163	0.9717260355891344
366	0.2	0.1	30	1.4789777712151408	0.7748289882425163	1.1767879369014764
366	0.3	0.1	30	1.4789777712151408	0.7748289882425163	1.0825727086834906
366	0.4	0.2	30	1.4789777712151408	0.7748289882425163	1.0432755872674286
366	0.5	0.3	30	1.4789777712151408	0.7748289882425163	1.101119590604095
366	0.6	0.1	30	1.4789777712151408	0.7748289882425163	1.1627746855570305
366	0.7	0.1	30	1.4789777712151408	0.7748289882425163	1.1931727624843511
366	0.8	0.1	30	1.4789777712151408	0.7748289882425163	1.3260893765928168
366	0.9	0.9	30	1.4789777712151408	0.7748289882425163	1.2958233734913915
366	1	0.1	30	1.4789777712151408	0.7748289882425163	1.2828466556149818
366	1.1	0.1	30	1.4789777712151408	0.7748289882425163	1.4381405188908238
366	1.2	0.1	30	1.4789777712151408	0.7748289882425163	1.4572283154529502
366	1.3	0.1	30	1.4789777712151408	0.7748289882425163	1.4015369540545848
366	1.4	0.3	30	1.4789777712151408	0.7748289882425163	1.4152820912562685
366	1.5	0.1	30	1.4789777712151408	0.7748289882425163	1.474503928108862
366	1.6	0.3	30	1.4789777712151408	0.7748289882425163	1.5143078350815236
366	1.7	0.2	30	1.4789777712151408	0.7748289882425163	1.4142348240164129
366	1.8	0.1	30	1.4789777712151408	0.7748289882425163	1.5000485500122178
366	1.9	0.1	30	1.4789777712151408	0.7748289882425163	1.5624759373063686
366	2	0.1	30	1.4789777712151408	0.7748289882425163	1.620054503244987
366	2.1	0.1	30	1.4789777712151408	0.7748289882425163	1.723042737221491
366	2.2	0.1	30	1.4789777712151408	0.7748289882425163	1.6752116232434529
366	2.3	0.1	30	1.4789777712151408	0.7748289882425163	1.7131403734594493
366	2.4	0.2	30	1.4789777712151408	0.7748289882425163	1.731143805597024
366	2.5	0.1	30	1.4789777712151408	0.7748289882425163	1.6681361876484455
366	2.6	0.1	30	1.4789777712151408	0.7748289882425163	1.7790539529554137
366	2.7	0.1	30	1.4789777712151408	0.7748289882425163	1.8474442558061577
366	2.8	0.1	30	1.4789777712151408	0.7748289882425163	1.857921148719292
366	2.9	0.1	30	1.4789777712151408	0.7748289882425163	1.904739510480231
366	3	1.2	30	1.4789777712151408	0.7748289882425163	1.667949428356413
367	0.1	0.1	6	1.3937407291997226	1.668536672009198	1.8987603214880249
367	0.2	0.1	6	1.3937407291997226	1.668536672009198	1.919725678081019
367	0.3	0.2	6	1.3937407291997226	1.668536672009198	2.0232663146057814
367	0.4	0.1	6	1.3937407291997226	1.668536672009198	1.8876340742354376
367	0.5	0.5	6	1.3937407291997226	1.668536672009198	1.9653924387888
367	0.6	0.7	6	1.3937407291997226	1.668536672009198	1.98091417828173
368	0.1	0.4	23	0.5444077179860323	0.9693638564405878	0.9689344676999002
368	0.2	2.2	23	0.5444077179860323	0.9693638564405878	1.0835469938588365
368	0.3	0.1	23	0.5444077179860323	0.9693638564405878	1.2745126380212135
368	0.4	0.1	23	0.5444077179860323	0.9693638564405878	1.181964034977535
368	0.5	0.1	23	0.5444077179860323	0.9693638564405878	1.3819770580290034
368	0.6	0.1	23	0.5444077179860323	0.9693638564405878	1.0743707478662992
368	0.7	0.1	23	0.5444077179860323	0.9693638564405878	1.3068765022086557
368	0.8	0.1	23	0.5444077179860323	0.9693638564405878	1.3288688201561905
368	0.9	0.1	23	0.5444077179860323	0.9693638564405878	1.2489271414949263
368	1	0.1	23	0.5444077179860323	0.9693638564405878	1.1648350108682757
368	1.1	0.1	23	0.5444077179860323	0.9693638564405878	1.2596300185370075
368	1.2	0.1	23	0.5444077179860323	0.9693638564405878	1.4140621033550034
368	1.3	0.1	23	0.5444077179860323	0.9693638564405878	1.27513218000596
368	1.4	0.1	23	0.5444077179860323	0.9693638564405878	1.230708164298149
368	1.5	0.5	23	0.5444077179860323	0.9693638564405878	1.434547227248881
368	1.6	1	23	0.5444077179860323	0.9693638564405878	1.3732747470740605
368	1.7	0.7	23	0.5444077179860323	0.9693638564405878	1.332919523697192
368	1.8	0.1	23	0.5444077179860323	0.9693638564405878	1.5937270804183354
368	1.9	0.4	23	0.5444077179860323	0.9693638564405878	1.262000859420311
368	2	0.4	23	0.5444077179860323	0.9693638564405878	1.3037764710180444
368	2.1	0.3	23	0.5444077179860323	0.9693638564405878	1.4843867624314575
368	2.2	1	23	0.5444077179860323	0.9693638564405878	1.6860089102124347
368	2.3	0.2	23	0.5444077179860323	0.9693638564405878	1.4441468362091816
369	0.1	0.2	15	1.6864130454473196	1.2234605005766157	1.2383151882366557
369	0.2	0.1	15	1.6864130454473196	1.2234605005766157	1.6546433351371843
369	0.3	0.2	15	1.6864130454473196	1.2234605005766157	1.6608934196150076
369	0.4	0.1	15	1.6864130454473196	1.2234605005766157	1.6737027000432312
369	0.5	0.2	15	1.6864130454473196	1.2234605005766157	1.6770214614959604
369	0.6	0.1	15	1.6864130454473196	1.2234605005766157	1.902980096131435
369	0.7	0.1	15	1.6864130454473196	1.2234605005766157	1.7327212594931198
369	0.8	0.1	15	1.6864130454473196	1.2234605005766157	1.700143502771022
369	0.9	0.6	15	1.6864130454473196	1.2234605005766157	1.6780123063323051
369	1	0.4	15	1.6864130454473196	1.2234605005766157	1.8047481363377051
369	1.1	0.2	15	1.6864130454473196	1.2234605005766157	1.8479524247469792
369	1.2	0.4	15	1.6864130454473196	1.2234605005766157	1.724058542984441
369	1.3	0.3	15	1.6864130454473196	1.2234605005766157	1.9012866626208689
369	1.4	0.5	15	1.6864130454473196	1.2234605005766157	1.8657736496294923
369	1.5	0.4	15	1.6864130454473196	1.2234605005766157	2.022410747847585
370	0.1	3.6	22	3.4312159786894916	1.5711668389180846	1.926479919728352
370	0.2	0.1	22	3.4312159786894916	1.5711668389180846	2.064317927786343
370	0.3	0.1	22	3.4312159786894916	1.5711668389180846	1.953346050627191
370	0.4	0.1	22	3.4312159786894916	1.5711668389180846	2.148562694226265
370	0.5	0.2	22	3.4312159786894916	1.5711668389180846	1.98544064257532
370	0.6	0.6	22	3.4312159786894916	1.5711668389180846	2.16807361424575
370	0.7	0.5	22	3.4312159786894916	1.5711668389180846	2.1259582848255785
370	0.8	1.1	22	3.4312159786894916	1.5711668389180846	2.136728273227461
370	0.9	0.2	22	3.4312159786894916	1.5711668389180846	2.504046500117896
370	1	0.1	22	3.4312159786894916	1.5711668389180846	2.1598961498784313
370	1.1	0.2	22	3.4312159786894916	1.5711668389180846	2.4094292166380176
370	1.2	0.8	22	3.4312159786894916	1.5711668389180846	2.2392478658366204
370	1.3	2.3	22	3.4312159786894916	1.5711668389180846	2.4282167833236272
370	1.4	0.1	22	3.4312159786894916	1.5711668389180846	2.6991917166037487
370	1.5	0.7	22	3.4312159786894916	1.5711668389180846	2.525427824463725
370	1.6	0.3	22	3.4312159786894916	1.5711668389180846	2.506779080428157
370	1.7	0.4	22	3.4312159786894916	1.5711668389180846	2.6628425681136547
370	1.8	0.4	22	3.4312159786894916	1.5711668389180846	2.640632327819504
370	1.9	0.8	22	3.4312159786894916	1.5711668389180846	2.6964190159036816
370	2	0.2	22	3.4312159786894916	1.5711668389180846	2.766702635573018
370	2.1	2.3	22	3.4312159786894916	1.5711668389180846	2.82411272330622
370	2.2	1.2	22	3.4312159786894916	1.5711668389180846	2.604267575006284
371	0.1	0.2	9	1.7781925774402916	1.6771718234958322	1.9598376814033631
371	0.2	0.1	9	1.7781925774402916	1.6771718234958322	1.9456951675125809
371	0.3	0.2	9	1.7781925774402916	1.6771718234958322	1.9812963181310723
371	0.4	0.1	9	1.7781925774402916	1.6771718234958322	1.9214498979967352
371	0.5	0.1	9	1.7781925774402916	1.6771718234958322	2.112279430828916
371	0.6	0.1	9	1.7781925774402916	1.6771718234958322	2.01738609215409
371	0.7	2.7	9	1.7781925774402916	1.6771718234958322	2.012312524186043
371	0.8	0.3	9	1.7781925774402916	1.6771718234958322	1.3371812192589232
371	0.9	2.1	9	1.7781925774402916	1.6771718234958322	1.955551221460022
372	0.1	2.2	11	0.362826008759439	1.2090737535500122	1.5676187787815834
372	0.2	0.1	11	0.362826008759439	1.2090737535500122	1.6720748886046986
372	0.3	0.2	11	0.362826008759439	1.2090737535500122	1.6922884753910694
372	0.4	0.1	11	0.362826008759439	1.2090737535500122	1.57879888762874
372	0.5	0.1	11	0.362826008759439	1.2090737535500122	1.8073900244624987
372	0.6	0.1	11	0.362826008759439	1.2090737535500122	1.7039774088897446
372	0.7	0.5	11	0.362826008759439	1.2090737535500122	1.75042780112735
372	0.8	0.1	11	0.362826008759439	1.2090737535500122	1.734935729913391
372	0.9	1.5	11	0.362826008759439	1.2090737535500122	1.740076181210954
372	1	2.3	11	0.362826008759439	1.2090737535500122	1.914546075716926
372	1.1	0.3	11	0.362826008759439	1.2090737535500122	1.7736555355643295
373	0.1	0.1	12	0.6212309048734606	1.6537346753562432	1.828592574233096
373	0.2	0.1	12	0.6212309048734606	1.6537346753562432	1.5668239130213746
373	0.3	0.4	12	0.6212309048734606	1.6537346753562432	1.8813780442470056
373	0.4	6.6	12	0.6212309048734606	1.6537346753562432	1.8744874458429053
373	0.5	0.1	12	0.6212309048734606	1.6537346753562432	1.9499950316796564
373	0.6	0.6	12	0.6212309048734606	1.6537346753562432	2.0022309805206824
373	0.7	0.3	12	0.6212309048734606	1.6537346753562432	2.176384282756515
373	0.8	0.1	12	0.6212309048734606	1.6537346753562432	2.0842957224735263
373	0.9	0.6	12	0.6212309048734606	1.6537346753562432	1.8518569073430673
373	1	0.1	12	0.6212309048734606	1.6537346753562432	1.8601125329866317
373	1.1	2.2	12	0.6212309048734606	1.6537346753562432	2.0918113787133956
373	1.2	0.7	12	0.6212309048734606	1.6537346753562432	2.211771324858269
374	0.1	0.1	16	2.992927299996838	1.414233915557413	1.5825428156806527
374	0.2	0.1	16	2.992927299996838	1.414233915557413	1.617431513258314
374	0.3	0.1	16	2.992927299996838	1.414233915557413	1.6966775399038048
374	0.4	0.1	16	2.992927299996838	1.414233915557413	1.8416434440043272
374	0.5	0.1	16	2.992927299996838	1.414233915557413	1.9920108986535632
374	0.6	0.1	16	2.992927299996838	1.414233915557413	2.0404512237851637
374	0.7	0.4	16	2.992927299996838	1.414233915557413	2.093890460851321
374	0.8	0.1	16	2.992927299996838	1.414233915557413	2.0017705367741643
374	0.9	0.2	16	2.992927299996838	1.414233915557413	2.106136799249269
374	1	0.2	16	2.992927299996838	1.414233915557413	2.4536002116665316
374	1.1	1.2	16	2.992927299996838	1.414233915557413	2.422478865069781
374	1.2	1.6	16	2.992927299996838	1.414233915557413	2.385365847393095
374	1.3	0.7	16	2.992927299996838	1.414233915557413	2.3461447580015697
374	1.4	0.3	16	2.992927299996838	1.414233915557413	1.9986806624458433
374	1.5	0.7	16	2.992927299996838	1.414233915557413	2.505868229938876
374	1.6	1.4	16	2.992927299996838	1.414233915557413	2.0471142760435344
375	0.1	0.6	10	0.8863934787064791	1.482380337644809	1.6323335579034668
375	0.2	0.1	10	0.8863934787064791	1.482380337644809	1.7597001040827036
375	0.3	0.1	10	0.8863934787064791	1.482380337644809	1.8242529384186024
375	0.4	0.1	10	0.8863934787064791	1.482380337644809	1.6827054411429163
375	0.5	0.1	10	0.8863934787064791	1.482380337644809	2.0755916230177167
375	0.6	0.1	10	0.8863934787064791	1.482380337644809	2.1191718802670145
375	0.7	0.6	10	0.8863934787064791	1.482380337644809	2.0290948095723933
375	0.8	5.2	10	0.8863934787064791	1.482380337644809	1.6795363490028885
375	0.9	4.9	10	0.8863934787064791	1.482380337644809	1.896763812283436
375	1	2.2	10	0.8863934787064791	1.482380337644809	1.3779510781326465
377	0.1	0.5	10	1.1514543941747395	1.6081927707019044	2.218301029356496
377	0.2	0.2	10	1.1514543941747395	1.6081927707019044	2.339058794091452
377	0.3	1.5	10	1.1514543941747395	1.6081927707019044	2.1484653825481277
377	0.4	0.2	10	1.1514543941747395	1.6081927707019044	2.397215187783459
377	0.5	2.7	10	1.1514543941747395	1.6081927707019044	2.277211974365423
377	0.6	0.3	10	1.1514543941747395	1.6081927707019044	2.428217468465094
377	0.7	0.4	10	1.1514543941747395	1.6081927707019044	2.26557375348657
377	0.8	0.1	10	1.1514543941747395	1.6081927707019044	2.5434874384187367
377	0.9	0.1	10	1.1514543941747395	1.6081927707019044	2.648891115138603
377	1	0.3	10	1.1514543941747395	1.6081927707019044	2.534640013559537
378	0.1	0.1	5	0.9668681590948254	1.0768526630391142	1.419827887764687
378	0.2	0.1	5	0.9668681590948254	1.0768526630391142	1.4412698556709629
378	0.3	0.1	5	0.9668681590948254	1.0768526630391142	1.5653677776871695
378	0.4	0.9	5	0.9668681590948254	1.0768526630391142	1.4776970904646811
378	0.5	0.1	5	0.9668681590948254	1.0768526630391142	1.4134915635124743
380	0.1	0.3	18	1.7921343206092717	1.173776469955676	1.4032444335736056
380	0.2	0.1	18	1.7921343206092717	1.173776469955676	1.3778247896056923
380	0.3	3.3	18	1.7921343206092717	1.173776469955676	1.5065708879901043
380	0.4	1.1	18	1.7921343206092717	1.173776469955676	1.5458272624342422
380	0.5	0.1	18	1.7921343206092717	1.173776469955676	1.6323256193129796
380	0.6	1.2	18	1.7921343206092717	1.173776469955676	1.5797239777813836
380	0.7	0.1	18	1.7921343206092717	1.173776469955676	1.6569670322816674
380	0.8	0.1	18	1.7921343206092717	1.173776469955676	1.81186430303858
380	0.9	0.2	18	1.7921343206092717	1.173776469955676	1.9105155423821063
380	1	0.1	18	1.7921343206092717	1.173776469955676	1.8194762418193036
380	1.1	0.1	18	1.7921343206092717	1.173776469955676	1.7318810101175866
380	1.2	0.2	18	1.7921343206092717	1.173776469955676	1.8899307713109872
380	1.3	0.1	18	1.7921343206092717	1.173776469955676	1.909559890090844
380	1.4	0.1	18	1.7921343206092717	1.173776469955676	1.9638389690704907
380	1.5	0.1	18	1.7921343206092717	1.173776469955676	1.9609039904242995
380	1.6	0.1	18	1.7921343206092717	1.173776469955676	1.9705788699255828
380	1.7	0.1	18	1.7921343206092717	1.173776469955676	1.8845532549816744
380	1.8	0.4	18	1.7921343206092717	1.173776469955676	1.938185701852359
381	0.1	0.1	7	6.280434229752049	1.8041677145554893	2.224434701678621
381	0.2	0.1	7	6.280434229752049	1.8041677145554893	2.3208897956043257
381	0.3	0.1	7	6.280434229752049	1.8041677145554893	2.2181625319467972
381	0.4	0.5	7	6.280434229752049	1.8041677145554893	2.3076692712894307
381	0.5	1.5	7	6.280434229752049	1.8041677145554893	1.8128146736031752
381	0.6	1	7	6.280434229752049	1.8041677145554893	2.216217634577431
381	0.7	0.1	7	6.280434229752049	1.8041677145554893	1.9204275235152952
382	0.1	0.1	21	1.1282961158752445	1.2687727381060565	1.5472326127621343
382	0.2	0.1	21	1.1282961158752445	1.2687727381060565	1.092104738853358
382	0.3	0.1	21	1.1282961158752445	1.2687727381060565	1.0121519784330242
382	0.4	0.3	21	1.1282961158752445	1.2687727381060565	1.288119248934215
382	0.5	0.2	21	1.1282961158752445	1.2687727381060565	1.0775157071762924
382	0.6	1.4	21	1.1282961158752445	1.2687727381060565	1.5017983099710923
382	0.7	0.9	21	1.1282961158752445	1.2687727381060565	1.613385085993532
382	0.8	0.1	21	1.1282961158752445	1.2687727381060565	1.6309037076392232
382	0.9	0.5	21	1.1282961158752445	1.2687727381060565	1.8292797254993056
382	1	0.1	21	1.1282961158752445	1.2687727381060565	2.281062156376915
382	1.1	0.1	21	1.1282961158752445	1.2687727381060565	2.3522630202517623
382	1.2	0.1	21	1.1282961158752445	1.2687727381060565	2.36798116588792
382	1.3	0.1	21	1.1282961158752445	1.2687727381060565	2.4397344905191285
382	1.4	0.1	21	1.1282961158752445	1.2687727381060565	2.3813310449017955
382	1.5	0.1	21	1.1282961158752445	1.2687727381060565	2.33672538331737
382	1.6	0.1	21	1.1282961158752445	1.2687727381060565	2.392991643540371
382	1.7	0.6	21	1.1282961158752445	1.2687727381060565	2.405692328989178
382	1.8	0.1	21	1.1282961158752445	1.2687727381060565	2.6779325731844414
382	1.9	0.1	21	1.1282961158752445	1.2687727381060565	2.6042390432214924
382	2	0.5	21	1.1282961158752445	1.2687727381060565	2.3543250085609073
382	2.1	0.1	21	1.1282961158752445	1.2687727381060565	2.4038573418545126
383	0.1	0.2	6	0.609253679694608	1.2428317134518012	1.0073006766688806
383	0.2	0.1	6	0.609253679694608	1.2428317134518012	1.2185710158010703
383	0.3	0.1	6	0.609253679694608	1.2428317134518012	1.3424114498613662
383	0.4	0.1	6	0.609253679694608	1.2428317134518012	0.795707450275436
383	0.5	0.3	6	0.609253679694608	1.2428317134518012	0.8665342134519575
383	0.6	1.9	6	0.609253679694608	1.2428317134518012	1.3913029150645266
384	0.1	0.1	10	7.270980124343186	1.6320685932205332	1.8296106888595616
384	0.2	0.3	10	7.270980124343186	1.6320685932205332	1.9742757967475355
384	0.3	0.1	10	7.270980124343186	1.6320685932205332	2.299055646578105
384	0.4	0.1	10	7.270980124343186	1.6320685932205332	2.153717260008618
384	0.5	0.2	10	7.270980124343186	1.6320685932205332	2.1809902024130072
384	0.6	0.9	10	7.270980124343186	1.6320685932205332	2.0342891474693197
384	0.7	0.4	10	7.270980124343186	1.6320685932205332	2.126695111968253
384	0.8	1.7	10	7.270980124343186	1.6320685932205332	1.9093486431627351
384	0.9	1.3	10	7.270980124343186	1.6320685932205332	2.2302651835423912
384	1	0.3	10	7.270980124343186	1.6320685932205332	2.187381440137159
385	0.1	0.1	12	1.2334823407828808	0.9958372541429472	0.7300064684982279
385	0.2	0.1	12	1.2334823407828808	0.9958372541429472	1.0322031326594518
385	0.3	0.1	12	1.2334823407828808	0.9958372541429472	0.9517826414909905
385	0.4	0.1	12	1.2334823407828808	0.9958372541429472	1.1353235190148372
385	0.5	0.1	12	1.2334823407828808	0.9958372541429472	1.0718900440848451
385	0.6	0.1	12	1.2334823407828808	0.9958372541429472	1.2422701294056289
385	0.7	0.4	12	1.2334823407828808	0.9958372541429472	1.3256571582230237
385	0.8	0.1	12	1.2334823407828808	0.9958372541429472	1.3713214128224718
385	0.9	0.5	12	1.2334823407828808	0.9958372541429472	1.266039651660163
385	1	0.7	12	1.2334823407828808	0.9958372541429472	1.6316896718679443
385	1.1	3.4	12	1.2334823407828808	0.9958372541429472	1.6660248688161
385	1.2	4.3	12	1.2334823407828808	0.9958372541429472	1.939131328448892
387	0.1	0.8	11	6.909301108073443	1.6045638531602653	1.8114128706695625
387	0.2	0.2	11	6.909301108073443	1.6045638531602653	1.8730342780612053
387	0.3	0.1	11	6.909301108073443	1.6045638531602653	1.73938828284847
387	0.4	0.1	11	6.909301108073443	1.6045638531602653	1.865274345720267
387	0.5	0.3	11	6.909301108073443	1.6045638531602653	1.685573470521325
387	0.6	0.2	11	6.909301108073443	1.6045638531602653	1.6540961774707656
387	0.7	3.3	11	6.909301108073443	1.6045638531602653	1.3803692930064664
387	0.8	7.5	11	6.909301108073443	1.6045638531602653	1.7548277281649651
387	0.9	0.1	11	6.909301108073443	1.6045638531602653	1.973989005817292
387	1	0.1	11	6.909301108073443	1.6045638531602653	2.1361428516078593
387	1.1	0.1	11	6.909301108073443	1.6045638531602653	2.146692469250217
388	0.1	0.5	17	1.2208709824457764	2.189996262862493	2.1000230073456168
388	0.2	0.1	17	1.2208709824457764	2.189996262862493	2.3156978022524957
388	0.3	0.1	17	1.2208709824457764	2.189996262862493	2.3129570998928695
388	0.4	0.1	17	1.2208709824457764	2.189996262862493	2.417955224526567
388	0.5	0.1	17	1.2208709824457764	2.189996262862493	2.4044992179267983
388	0.6	0.1	17	1.2208709824457764	2.189996262862493	2.3297075813671015
388	0.7	0.1	17	1.2208709824457764	2.189996262862493	2.507840419992142
388	0.8	0.1	17	1.2208709824457764	2.189996262862493	2.480589907979934
388	0.9	0.1	17	1.2208709824457764	2.189996262862493	2.480554951409744
388	1	0.1	17	1.2208709824457764	2.189996262862493	2.42412239519553
388	1.1	0.2	17	1.2208709824457764	2.189996262862493	2.2838180494652094
388	1.2	0.1	17	1.2208709824457764	2.189996262862493	1.9874466219505629
388	1.3	0.3	17	1.2208709824457764	2.189996262862493	2.367434402374607
388	1.4	4.9	17	1.2208709824457764	2.189996262862493	2.3441198943821977
388	1.5	0.1	17	1.2208709824457764	2.189996262862493	2.4027416670714676
388	1.6	0.8	17	1.2208709824457764	2.189996262862493	2.4345289261325487
388	1.7	2.6	17	1.2208709824457764	2.189996262862493	2.2472703841845396
389	0.1	0.1	16	0.483194385709241	1.6307823824556082	1.761213937133152
389	0.2	0.3	16	0.483194385709241	1.6307823824556082	1.7620517867067158
389	0.3	0.5	16	0.483194385709241	1.6307823824556082	1.7454923440444527
389	0.4	1.5	16	0.483194385709241	1.6307823824556082	1.7164906984243709
389	0.5	0.7	16	0.483194385709241	1.6307823824556082	1.8963163801432628
389	0.6	0.1	16	0.483194385709241	1.6307823824556082	1.8928601166151204
389	0.7	0.1	16	0.483194385709241	1.6307823824556082	2.00088694355908
389	0.8	0.1	16	0.483194385709241	1.6307823824556082	1.967965998785114
389	0.9	0.7	16	0.483194385709241	1.6307823824556082	1.8054383459000944
389	1	0.1	16	0.483194385709241	1.6307823824556082	2.0415327257474343
389	1.1	0.1	16	0.483194385709241	1.6307823824556082	1.9854495693926344
389	1.2	0.2	16	0.483194385709241	1.6307823824556082	1.9477882387207188
389	1.3	0.3	16	0.483194385709241	1.6307823824556082	2.056719706654696
389	1.4	0.1	16	0.483194385709241	1.6307823824556082	2.303408557925319
389	1.5	0.2	16	0.483194385709241	1.6307823824556082	2.14354606514037
389	1.6	0.1	16	0.483194385709241	1.6307823824556082	2.1765765276834053
390	0.1	0.1	11	1.1610701778493822	1.2074994920483442	1.4734207287309993
390	0.2	0.3	11	1.1610701778493822	1.2074994920483442	1.4546589089715205
390	0.3	0.1	11	1.1610701778493822	1.2074994920483442	1.4519384587233943
390	0.4	0.2	11	1.1610701778493822	1.2074994920483442	1.5586256860126948
390	0.5	0.1	11	1.1610701778493822	1.2074994920483442	1.6831446210043637
390	0.6	0.5	11	1.1610701778493822	1.2074994920483442	1.5805862552143577
390	0.7	0.3	11	1.1610701778493822	1.2074994920483442	1.4652000870767494
390	0.8	1.7	11	1.1610701778493822	1.2074994920483442	1.4919391697848274
390	0.9	0.5	11	1.1610701778493822	1.2074994920483442	1.582274068439156
390	1	0.1	11	1.1610701778493822	1.2074994920483442	1.682129919643922
390	1.1	0.1	11	1.1610701778493822	1.2074994920483442	1.5984914293861427
391	0.1	5.4	9	0.9119568699952216	1.839229953441722	1.7465355929034485
391	0.2	2.8	9	0.9119568699952216	1.839229953441722	1.805600323231118
391	0.3	0.9	9	0.9119568699952216	1.839229953441722	2.0510799821467156
391	0.4	3.7	9	0.9119568699952216	1.839229953441722	2.1533611661615955
391	0.5	0.1	9	0.9119568699952216	1.839229953441722	2.4063327250162065
391	0.6	0.2	9	0.9119568699952216	1.839229953441722	2.5998419160313144
391	0.7	0.1	9	0.9119568699952216	1.839229953441722	2.4150128092522767
391	0.8	0.5	9	0.9119568699952216	1.839229953441722	2.4637336539286134
391	0.9	0.1	9	0.9119568699952216	1.839229953441722	2.4841408374560197
392	0.1	0.1	6	0.94009689501673	2.0012967642040493	2.204912065923503
392	0.2	0.6	6	0.94009689501673	2.0012967642040493	2.2084446040591823
392	0.3	0.1	6	0.94009689501673	2.0012967642040493	2.4174887187717222
392	0.4	0.3	6	0.94009689501673	2.0012967642040493	2.38322444340536
392	0.5	0.3	6	0.94009689501673	2.0012967642040493	2.4448469496163803
392	0.6	0.1	6	0.94009689501673	2.0012967642040493	2.3337436591626255
37	0.1	0.1	22	0.32552885397523645	2.057633356451772	2.2284922958391995
37	0.2	0.1	22	0.32552885397523645	2.057633356451772	2.256797639516482
37	0.3	0.1	22	0.32552885397523645	2.057633356451772	2.240835109509794
37	0.4	0.2	22	0.32552885397523645	2.057633356451772	2.0685582847766635
37	0.5	0.1	22	0.32552885397523645	2.057633356451772	2.230477417246191
37	0.6	0.2	22	0.32552885397523645	2.057633356451772	2.227727130852766
37	0.7	2	22	0.32552885397523645	2.057633356451772	2.159669492094094
37	0.8	0.2	22	0.32552885397523645	2.057633356451772	2.074291943019943
37	0.9	0.1	22	0.32552885397523645	2.057633356451772	2.082476732325002
37	1	1.6	22	0.32552885397523645	2.057633356451772	2.1442454700133893
37	1.1	0.1	22	0.32552885397523645	2.057633356451772	2.1361546909056717
37	1.2	0.1	22	0.32552885397523645	2.057633356451772	2.262855719462155
37	1.3	0.3	22	0.32552885397523645	2.057633356451772	2.2651671400496456
37	1.4	1.5	22	0.32552885397523645	2.057633356451772	2.345536620296415
37	1.5	0.3	22	0.32552885397523645	2.057633356451772	2.24818488274391
37	1.6	0.1	22	0.32552885397523645	2.057633356451772	2.3211057527242605
37	1.7	0.1	22	0.32552885397523645	2.057633356451772	2.389313174487148
37	1.8	0.2	22	0.32552885397523645	2.057633356451772	2.3323741814608834
37	1.9	0.4	22	0.32552885397523645	2.057633356451772	2.171421780063095
37	2	0.1	22	0.32552885397523645	2.057633356451772	2.2110671902191936
37	2.1	0.7	22	0.32552885397523645	2.057633356451772	2.1960493727025447
37	2.2	0.9	22	0.32552885397523645	2.057633356451772	2.142621433910195
393	0.1	0.1	7	0.535745134279132	0.9727703174081728	1.207912192667123
393	0.2	0.8	7	0.535745134279132	0.9727703174081728	1.0812032232334765
393	0.3	2.7	7	0.535745134279132	0.9727703174081728	1.2192913328927493
393	0.4	0.3	7	0.535745134279132	0.9727703174081728	1.110056803828908
393	0.5	0.1	7	0.535745134279132	0.9727703174081728	0.922971475121662
393	0.6	0.6	7	0.535745134279132	0.9727703174081728	0.986714062210148
393	0.7	0.1	7	0.535745134279132	0.9727703174081728	1.2682491300157868
395	0.1	0.6	5	14.50555504322238	1.4934470048970352	2.104764300791284
395	0.2	0.1	5	14.50555504322238	1.4934470048970352	2.11815582508919
395	0.3	3.2	5	14.50555504322238	1.4934470048970352	2.2178358574332258
395	0.4	0.4	5	14.50555504322238	1.4934470048970352	2.439637014890971
395	0.5	0.2	5	14.50555504322238	1.4934470048970352	2.2820521270134435
396	0.1	0.1	21	3.3471376211531463	2.0047835914167926	2.2786116615461056
396	0.2	0.1	21	3.3471376211531463	2.0047835914167926	2.300744337706221
396	0.3	0.1	21	3.3471376211531463	2.0047835914167926	2.190451204615219
396	0.4	0.2	21	3.3471376211531463	2.0047835914167926	2.188224401669765
396	0.5	0.2	21	3.3471376211531463	2.0047835914167926	2.2432394607271164
396	0.6	0.1	21	3.3471376211531463	2.0047835914167926	2.2813346290272585
396	0.7	0.2	21	3.3471376211531463	2.0047835914167926	2.2073744398014026
396	0.8	0.2	21	3.3471376211531463	2.0047835914167926	2.290712191536259
396	0.9	0.1	21	3.3471376211531463	2.0047835914167926	2.3848906118922253
396	1	0.1	21	3.3471376211531463	2.0047835914167926	2.497431818847658
396	1.1	0.2	21	3.3471376211531463	2.0047835914167926	2.312390774588565
396	1.2	0.5	21	3.3471376211531463	2.0047835914167926	2.4289401053885147
396	1.3	0.6	21	3.3471376211531463	2.0047835914167926	2.529939991954124
396	1.4	0.2	21	3.3471376211531463	2.0047835914167926	2.3380390842200462
396	1.5	0.1	21	3.3471376211531463	2.0047835914167926	2.4473413564093804
396	1.6	14.1	21	3.3471376211531463	2.0047835914167926	2.449010808078365
396	1.7	0.2	21	3.3471376211531463	2.0047835914167926	2.5986702918953393
396	1.8	1	21	3.3471376211531463	2.0047835914167926	2.462927295962168
396	1.9	0.1	21	3.3471376211531463	2.0047835914167926	2.594448785305839
396	2	0.1	21	3.3471376211531463	2.0047835914167926	2.6422681891949664
396	2.1	0.1	21	3.3471376211531463	2.0047835914167926	2.55791443812209
397	0.1	0.1	8	1.537729229964316	1.5639184480258448	1.6051873153574951
397	0.2	0.1	8	1.537729229964316	1.5639184480258448	1.7944482554026635
397	0.3	0.1	8	1.537729229964316	1.5639184480258448	1.8543245757304616
397	0.4	0.1	8	1.537729229964316	1.5639184480258448	1.5933156284527388
397	0.5	3.7	8	1.537729229964316	1.5639184480258448	1.7098483004629337
397	0.6	1.2	8	1.537729229964316	1.5639184480258448	2.1433479444914068
397	0.7	0.2	8	1.537729229964316	1.5639184480258448	2.0809943087599203
397	0.8	0.1	8	1.537729229964316	1.5639184480258448	1.6816434477253872
398	0.1	0.1	6	0.22131345100700855	1.5001714885356343	1.7852379799595288
398	0.2	0.1	6	0.22131345100700855	1.5001714885356343	1.690868577249812
398	0.3	0.1	6	0.22131345100700855	1.5001714885356343	1.6541299708831294
398	0.4	0.1	6	0.22131345100700855	1.5001714885356343	1.7430583548790013
398	0.5	0.9	6	0.22131345100700855	1.5001714885356343	1.2535379783779197
398	0.6	0.4	6	0.22131345100700855	1.5001714885356343	1.684626658791328
401	0.1	0.1	35	1.708765488293022	1.9227935828763292	1.8665633754514344
401	0.2	0.1	35	1.708765488293022	1.9227935828763292	2.0495969452477563
401	0.3	0.1	35	1.708765488293022	1.9227935828763292	2.1620972884835585
401	0.4	0.1	35	1.708765488293022	1.9227935828763292	1.884824451668205
401	0.5	0.2	35	1.708765488293022	1.9227935828763292	2.1060523150702286
401	0.6	0.5	35	1.708765488293022	1.9227935828763292	2.215145219296783
401	0.7	0.1	35	1.708765488293022	1.9227935828763292	2.1535024101253097
401	0.8	0.1	35	1.708765488293022	1.9227935828763292	2.3100592414556855
401	0.9	0.1	35	1.708765488293022	1.9227935828763292	2.2817126026527323
401	1	0.1	35	1.708765488293022	1.9227935828763292	2.277505825817108
401	1.1	0.1	35	1.708765488293022	1.9227935828763292	2.1593878478826154
401	1.2	0.1	35	1.708765488293022	1.9227935828763292	2.251758842937723
401	1.3	0.1	35	1.708765488293022	1.9227935828763292	2.19567958828599
401	1.4	0.1	35	1.708765488293022	1.9227935828763292	2.1246638867670313
401	1.5	0.1	35	1.708765488293022	1.9227935828763292	2.3988788948032984
401	1.6	0.1	35	1.708765488293022	1.9227935828763292	2.1101995724866653
401	1.7	0.5	35	1.708765488293022	1.9227935828763292	1.9173979451474363
401	1.8	4.7	35	1.708765488293022	1.9227935828763292	2.446090272718689
401	1.9	1.6	35	1.708765488293022	1.9227935828763292	2.1902977837696205
401	2	0.6	35	1.708765488293022	1.9227935828763292	2.195780223934982
401	2.1	0.2	35	1.708765488293022	1.9227935828763292	2.3486129333899397
401	2.2	0.1	35	1.708765488293022	1.9227935828763292	2.29003638318591
401	2.3	0.2	35	1.708765488293022	1.9227935828763292	2.378362866532516
401	2.4	0.1	35	1.708765488293022	1.9227935828763292	2.3929141693759672
401	2.5	0.1	35	1.708765488293022	1.9227935828763292	2.449840049634578
401	2.6	0.1	35	1.708765488293022	1.9227935828763292	2.388186573848506
401	2.7	0.1	35	1.708765488293022	1.9227935828763292	2.4092093279858675
401	2.8	0.1	35	1.708765488293022	1.9227935828763292	2.467054801855626
401	2.9	0.1	35	1.708765488293022	1.9227935828763292	2.360314954248812
401	3	0.1	35	1.708765488293022	1.9227935828763292	2.427725161161894
401	3.1	0.1	35	1.708765488293022	1.9227935828763292	2.4942175570902005
401	3.2	0.1	35	1.708765488293022	1.9227935828763292	2.3747936390744355
401	3.3	0.2	35	1.708765488293022	1.9227935828763292	2.560405341044369
401	3.4	0.1	35	1.708765488293022	1.9227935828763292	2.60816308492443
401	3.5	3.1	35	1.708765488293022	1.9227935828763292	2.156795831224298
402	0.1	2.6	10	0.5513111743871122	1.881286076435432	1.8525836196765064
402	0.2	1.1	10	0.5513111743871122	1.881286076435432	2.072408506985238
402	0.3	2.6	10	0.5513111743871122	1.881286076435432	2.183174893715043
402	0.4	0.1	10	0.5513111743871122	1.881286076435432	2.2279285051152424
402	0.5	0.5	10	0.5513111743871122	1.881286076435432	2.292007074369367
402	0.6	0.1	10	0.5513111743871122	1.881286076435432	2.4301453240404114
402	0.7	1.3	10	0.5513111743871122	1.881286076435432	1.9662540131104105
402	0.8	0.7	10	0.5513111743871122	1.881286076435432	2.067727732204035
402	0.9	0.2	10	0.5513111743871122	1.881286076435432	2.0818878506652694
402	1	10.2	10	0.5513111743871122	1.881286076435432	2.5036426049111937
405	0.1	1.5	6	1.242974819637835	0.8603578800240017	1.341269948738409
405	0.2	0.1	6	1.242974819637835	0.8603578800240017	1.356384640920576
405	0.3	0.9	6	1.242974819637835	0.8603578800240017	1.5339028627907634
405	0.4	1	6	1.242974819637835	0.8603578800240017	1.655878960910041
405	0.5	0.1	6	1.242974819637835	0.8603578800240017	1.5754268980691044
405	0.6	0.1	6	1.242974819637835	0.8603578800240017	1.588802615907129
38	0.1	0.3	18	0.4591449340935797	1.595767415750987	1.5065251100423611
38	0.2	0.1	18	0.4591449340935797	1.595767415750987	1.590640311120173
38	0.3	0.1	18	0.4591449340935797	1.595767415750987	1.3487413678098377
38	0.4	0.1	18	0.4591449340935797	1.595767415750987	1.3932217842135652
38	0.5	0.5	18	0.4591449340935797	1.595767415750987	1.697978167379592
38	0.6	0.1	18	0.4591449340935797	1.595767415750987	1.6045546291993558
38	0.7	0.2	18	0.4591449340935797	1.595767415750987	1.6473587929107902
38	0.8	0.1	18	0.4591449340935797	1.595767415750987	1.937062798094867
38	0.9	0.4	18	0.4591449340935797	1.595767415750987	1.922021221528176
38	1	0.6	18	0.4591449340935797	1.595767415750987	1.9088318086220997
38	1.1	0.2	18	0.4591449340935797	1.595767415750987	1.9245181305364276
38	1.2	0.1	18	0.4591449340935797	1.595767415750987	1.9803807107712368
38	1.3	0.2	18	0.4591449340935797	1.595767415750987	1.9839153267942056
38	1.4	0.7	18	0.4591449340935797	1.595767415750987	1.9466675873213768
38	1.5	0.4	18	0.4591449340935797	1.595767415750987	1.86726778006704
38	1.6	1.8	18	0.4591449340935797	1.595767415750987	1.9244637721332851
38	1.7	0.2	18	0.4591449340935797	1.595767415750987	1.9261145565834363
38	1.8	0.2	18	0.4591449340935797	1.595767415750987	1.9577511806143448
407	0.1	0.1	49	1.3508269550260157	1.488514109589964	1.8618156767079663
407	0.2	0.1	49	1.3508269550260157	1.488514109589964	2.0706903772722742
407	0.3	0.1	49	1.3508269550260157	1.488514109589964	1.8171477079574505
407	0.4	0.2	49	1.3508269550260157	1.488514109589964	1.9842488915805463
407	0.5	0.1	49	1.3508269550260157	1.488514109589964	2.138094974825932
407	0.6	0.1	49	1.3508269550260157	1.488514109589964	2.1977741014003978
407	0.7	0.1	49	1.3508269550260157	1.488514109589964	2.189603747877207
407	0.8	0.1	49	1.3508269550260157	1.488514109589964	2.4089194343683236
407	0.9	0.2	49	1.3508269550260157	1.488514109589964	1.9406611601124668
407	1	0.3	49	1.3508269550260157	1.488514109589964	2.0262385076277667
407	1.1	0.1	49	1.3508269550260157	1.488514109589964	2.095987950170506
407	1.2	0.1	49	1.3508269550260157	1.488514109589964	2.1373554516273683
407	1.3	0.1	49	1.3508269550260157	1.488514109589964	2.3413061038764176
407	1.4	0.2	49	1.3508269550260157	1.488514109589964	2.125581425538926
407	1.5	0.2	49	1.3508269550260157	1.488514109589964	1.8432891844855008
407	1.6	0.3	49	1.3508269550260157	1.488514109589964	1.93581545404958
407	1.7	0.2	49	1.3508269550260157	1.488514109589964	2.257173827273961
407	1.8	0.1	49	1.3508269550260157	1.488514109589964	1.9292070951820537
407	1.9	0.1	49	1.3508269550260157	1.488514109589964	2.082925858299093
407	2	0.3	49	1.3508269550260157	1.488514109589964	2.2810004880964123
407	2.1	0.1	49	1.3508269550260157	1.488514109589964	2.1979988282524667
407	2.2	0.2	49	1.3508269550260157	1.488514109589964	2.282169136758685
407	2.3	0.2	49	1.3508269550260157	1.488514109589964	2.1266068605227044
407	2.4	0.1	49	1.3508269550260157	1.488514109589964	2.0322248087414487
407	2.5	0.7	49	1.3508269550260157	1.488514109589964	2.1264432183162176
407	2.6	0.1	49	1.3508269550260157	1.488514109589964	2.2985948217667453
407	2.7	0.7	49	1.3508269550260157	1.488514109589964	2.2619090462306772
407	2.8	0.4	49	1.3508269550260157	1.488514109589964	2.1461208047933953
407	2.9	0.4	49	1.3508269550260157	1.488514109589964	2.3194166646898613
407	3	0.1	49	1.3508269550260157	1.488514109589964	2.1158712586808206
407	3.1	0.1	49	1.3508269550260157	1.488514109589964	2.234043164218299
407	3.2	0.1	49	1.3508269550260157	1.488514109589964	2.415446174981203
407	3.3	0.1	49	1.3508269550260157	1.488514109589964	2.1007970622166474
407	3.4	0.1	49	1.3508269550260157	1.488514109589964	2.4586209077900896
407	3.5	0.2	49	1.3508269550260157	1.488514109589964	2.2060877816968785
407	3.6	0.1	49	1.3508269550260157	1.488514109589964	2.30035829963292
407	3.7	0.2	49	1.3508269550260157	1.488514109589964	2.3387802897248826
407	3.8	0.1	49	1.3508269550260157	1.488514109589964	2.4109004463330748
407	3.9	0.2	49	1.3508269550260157	1.488514109589964	2.493135515525356
407	4	0.1	49	1.3508269550260157	1.488514109589964	2.2451351701127775
407	4.1	0.7	49	1.3508269550260157	1.488514109589964	2.328284469823422
407	4.2	0.1	49	1.3508269550260157	1.488514109589964	2.3006384068054
407	4.3	1.7	49	1.3508269550260157	1.488514109589964	2.562782953884706
407	4.4	0.5	49	1.3508269550260157	1.488514109589964	2.5585236405130884
407	4.5	0.1	49	1.3508269550260157	1.488514109589964	2.582739129106036
407	4.6	0.2	49	1.3508269550260157	1.488514109589964	2.638681847374192
407	4.7	0.3	49	1.3508269550260157	1.488514109589964	2.4756556048747895
407	4.8	0.1	49	1.3508269550260157	1.488514109589964	2.3394243483962676
407	4.9	0.1	49	1.3508269550260157	1.488514109589964	2.6169681389574224
408	0.1	0.1	8	0.4621269262675195	1.838788452951093	1.9033872151690463
408	0.2	0.1	8	0.4621269262675195	1.838788452951093	2.1026238129524923
408	0.3	0.2	8	0.4621269262675195	1.838788452951093	2.091850415629504
408	0.4	0.1	8	0.4621269262675195	1.838788452951093	2.1818776723327655
408	0.5	0.3	8	0.4621269262675195	1.838788452951093	2.182337674376508
408	0.6	3.2	8	0.4621269262675195	1.838788452951093	1.894305469043216
408	0.7	0.1	8	0.4621269262675195	1.838788452951093	2.1228447807981725
408	0.8	0.2	8	0.4621269262675195	1.838788452951093	2.432514286809832
409	0.1	0.1	12	6.271457379516214	1.2614635508919505	1.4380352792879232
409	0.2	0.1	12	6.271457379516214	1.2614635508919505	1.5233697944877536
409	0.3	0.1	12	6.271457379516214	1.2614635508919505	1.6724520169392023
409	0.4	0.2	12	6.271457379516214	1.2614635508919505	1.6995090622383078
409	0.5	0.2	12	6.271457379516214	1.2614635508919505	1.8364625584856813
409	0.6	0.1	12	6.271457379516214	1.2614635508919505	2.0429670024490862
409	0.7	0.1	12	6.271457379516214	1.2614635508919505	1.9807782948383243
409	0.8	0.1	12	6.271457379516214	1.2614635508919505	2.0098578907460665
409	0.9	0.1	12	6.271457379516214	1.2614635508919505	2.1048745334180574
409	1	0.1	12	6.271457379516214	1.2614635508919505	2.022885614315098
409	1.1	0.2	12	6.271457379516214	1.2614635508919505	2.0702145523723345
409	1.2	0.1	12	6.271457379516214	1.2614635508919505	2.080567333260495
410	0.1	0.1	7	0.35089330975525085	1.1281312070887342	0.9984413732270748
410	0.3	2.4	7	0.35089330975525085	1.1281312070887342	1.364592092790412
410	0.4	0.4	7	0.35089330975525085	1.1281312070887342	1.19466580190615
410	0.5	3.2	7	0.35089330975525085	1.1281312070887342	1.4215740472350773
410	0.6	0.6	7	0.35089330975525085	1.1281312070887342	1.5897328436719405
410	0.7	3.8	7	0.35089330975525085	1.1281312070887342	1.620228657206636
410	0.8	1.9	7	0.35089330975525085	1.1281312070887342	1.5576154637052828
411	0.1	4.2	37	0.5614823484010995	1.963254642332216	1.9931845386809617
411	0.2	0.1	37	0.5614823484010995	1.963254642332216	2.0790704815074563
411	0.3	0.4	37	0.5614823484010995	1.963254642332216	1.9457786350857225
411	0.4	0.1	37	0.5614823484010995	1.963254642332216	2.113820593615137
411	0.5	1.4	37	0.5614823484010995	1.963254642332216	1.9127558990240376
411	0.6	0.8	37	0.5614823484010995	1.963254642332216	2.2483046787221506
411	0.7	0.2	37	0.5614823484010995	1.963254642332216	2.1975257857756207
411	0.8	0.1	37	0.5614823484010995	1.963254642332216	2.234058848398887
411	0.9	0.4	37	0.5614823484010995	1.963254642332216	2.439476375095062
411	1	0.3	37	0.5614823484010995	1.963254642332216	2.3794461078501175
411	1.1	0.1	37	0.5614823484010995	1.963254642332216	2.579623571176134
411	1.2	0.1	37	0.5614823484010995	1.963254642332216	2.6095950124837217
411	1.3	0.1	37	0.5614823484010995	1.963254642332216	2.377452774627862
411	1.4	0.1	37	0.5614823484010995	1.963254642332216	2.4310501731437335
411	1.5	0.3	37	0.5614823484010995	1.963254642332216	2.1809388723070997
411	1.6	0.2	37	0.5614823484010995	1.963254642332216	2.106179803440763
411	1.7	0.1	37	0.5614823484010995	1.963254642332216	2.4635179557072298
411	1.8	0.1	37	0.5614823484010995	1.963254642332216	2.309568364264181
411	1.9	0.5	37	0.5614823484010995	1.963254642332216	2.5894019348533135
411	2	0.7	37	0.5614823484010995	1.963254642332216	2.474654526383566
411	2.1	2.2	37	0.5614823484010995	1.963254642332216	2.311282518259779
411	2.2	0.9	37	0.5614823484010995	1.963254642332216	2.34106560977339
411	2.3	0.1	37	0.5614823484010995	1.963254642332216	2.514653667203911
411	2.4	0.2	37	0.5614823484010995	1.963254642332216	2.545013900860915
411	2.5	0.2	37	0.5614823484010995	1.963254642332216	2.5371874151512275
411	2.6	0.1	37	0.5614823484010995	1.963254642332216	2.101255286838461
411	2.7	0.1	37	0.5614823484010995	1.963254642332216	2.456567697112307
411	2.8	0.6	37	0.5614823484010995	1.963254642332216	2.5431922001335066
411	2.9	0.8	37	0.5614823484010995	1.963254642332216	2.483569577885531
411	3	0.8	37	0.5614823484010995	1.963254642332216	2.6218439843545185
411	3.1	1.1	37	0.5614823484010995	1.963254642332216	2.202706008392829
411	3.2	0.5	37	0.5614823484010995	1.963254642332216	2.5201978250683807
411	3.3	1.4	37	0.5614823484010995	1.963254642332216	2.2612550748794806
411	3.4	0.1	37	0.5614823484010995	1.963254642332216	2.4988352319007685
411	3.5	0.1	37	0.5614823484010995	1.963254642332216	2.4485928501178824
411	3.6	0.6	37	0.5614823484010995	1.963254642332216	2.455616913195899
411	3.7	0.5	37	0.5614823484010995	1.963254642332216	2.5197104273061233
412	0.1	0.1	5	0.8797568363398314	2.2705649531369567	2.18973847744718
412	0.2	0.1	5	0.8797568363398314	2.2705649531369567	2.299176462575955
412	0.3	0.1	5	0.8797568363398314	2.2705649531369567	2.615886112151226
412	0.4	16.7	5	0.8797568363398314	2.2705649531369567	2.2798166647958813
412	0.5	0.1	5	0.8797568363398314	2.2705649531369567	2.4613093638536614
413	0.1	0.1	14	0.7729010510239751	1.2883843780530866	1.4724001939723976
413	0.2	0.1	14	0.7729010510239751	1.2883843780530866	1.6559853423306548
413	0.3	0.1	14	0.7729010510239751	1.2883843780530866	1.7687832402690764
413	0.4	0.5	14	0.7729010510239751	1.2883843780530866	1.4624681610178
413	0.5	1.8	14	0.7729010510239751	1.2883843780530866	1.5300726002560614
413	0.6	0.1	14	0.7729010510239751	1.2883843780530866	1.629706844499519
413	0.7	0.5	14	0.7729010510239751	1.2883843780530866	1.679660274901522
413	0.8	1	14	0.7729010510239751	1.2883843780530866	1.6857361236328037
413	0.9	0.3	14	0.7729010510239751	1.2883843780530866	2.0445663320436815
413	1	4.1	14	0.7729010510239751	1.2883843780530866	1.907955222834515
413	1.1	1.7	14	0.7729010510239751	1.2883843780530866	1.8794039574860224
413	1.2	7	14	0.7729010510239751	1.2883843780530866	2.1348202472504134
413	1.3	0.3	14	0.7729010510239751	1.2883843780530866	1.8911865013309164
413	1.4	0.2	14	0.7729010510239751	1.2883843780530866	2.0232229119548504
414	0.1	0.2	9	1.0340874987002462	1.6629890382306112	1.6638506405394204
414	0.2	0.3	9	1.0340874987002462	1.6629890382306112	1.7014683913123403
414	0.3	0.3	9	1.0340874987002462	1.6629890382306112	1.9308431986390204
414	0.4	0.1	9	1.0340874987002462	1.6629890382306112	1.9318757328422929
414	0.5	0.1	9	1.0340874987002462	1.6629890382306112	1.8022423556070568
414	0.6	0.1	9	1.0340874987002462	1.6629890382306112	1.7250516960488411
414	0.7	0.3	9	1.0340874987002462	1.6629890382306112	1.8582998267383983
414	0.8	0.4	9	1.0340874987002462	1.6629890382306112	1.8552094493879008
414	0.9	0.1	9	1.0340874987002462	1.6629890382306112	2.077064214088181
415	0.1	0.2	11	0.8143332040123641	1.5224698100658254	1.7527297477275807
415	0.2	0.2	11	0.8143332040123641	1.5224698100658254	1.7429469279326013
415	0.3	0.4	11	0.8143332040123641	1.5224698100658254	1.7022323106343935
415	0.4	1.1	11	0.8143332040123641	1.5224698100658254	1.9762344241957908
415	0.5	0.6	11	0.8143332040123641	1.5224698100658254	1.9582409856687768
415	0.6	0.1	11	0.8143332040123641	1.5224698100658254	1.9158073068539725
415	0.7	0.4	11	0.8143332040123641	1.5224698100658254	1.7862167713917756
415	0.8	0.3	11	0.8143332040123641	1.5224698100658254	1.9219872971288137
415	0.9	0.3	11	0.8143332040123641	1.5224698100658254	1.891412414136108
415	1	13.7	11	0.8143332040123641	1.5224698100658254	2.2281115662862625
415	1.1	0.2	11	0.8143332040123641	1.5224698100658254	1.942594350479411
416	0.1	0.2	13	1.8514801285732536	1.3073345129425584	1.6062371367487087
416	0.2	0.2	13	1.8514801285732536	1.3073345129425584	1.6988236122869385
416	0.3	0.1	13	1.8514801285732536	1.3073345129425584	1.7712518570395597
416	0.4	0.1	13	1.8514801285732536	1.3073345129425584	1.96053850678581
416	0.5	0.1	13	1.8514801285732536	1.3073345129425584	1.8933522598282624
416	0.6	0.1	13	1.8514801285732536	1.3073345129425584	1.7904073944008816
416	0.7	0.2	13	1.8514801285732536	1.3073345129425584	1.8594689516358305
416	0.8	0.5	13	1.8514801285732536	1.3073345129425584	1.636528628302293
416	0.9	0.1	13	1.8514801285732536	1.3073345129425584	2.1407921762849953
416	1	0.2	13	1.8514801285732536	1.3073345129425584	1.8561573472369963
416	1.1	0.2	13	1.8514801285732536	1.3073345129425584	1.94329353987347
416	1.2	0.1	13	1.8514801285732536	1.3073345129425584	2.027848474974813
416	1.3	1	13	1.8514801285732536	1.3073345129425584	1.9887773650147431
417	0.1	0.2	7	0.5076087701264769	0.5660240052058655	0.7842365066662917
417	0.2	0.1	7	0.5076087701264769	0.5660240052058655	0.9062846596171836
417	0.3	0.1	7	0.5076087701264769	0.5660240052058655	0.8944212230270747
417	0.4	1.5	7	0.5076087701264769	0.5660240052058655	0.9982287607046014
417	0.5	4.3	7	0.5076087701264769	0.5660240052058655	1.269725977040263
417	0.6	0.4	7	0.5076087701264769	0.5660240052058655	1.250125096729558
417	0.7	2.8	7	0.5076087701264769	0.5660240052058655	1.2925497973300537
4	0.1	0.5	8	3.7720535939391704	1.6393780643066245	1.859875764102373
4	0.2	0.3	8	3.7720535939391704	1.6393780643066245	1.958541455465153
4	0.3	6.8	8	3.7720535939391704	1.6393780643066245	1.954510162368804
4	0.4	0.1	8	3.7720535939391704	1.6393780643066245	1.987560666131234
4	0.5	0.1	8	3.7720535939391704	1.6393780643066245	2.1256577845428604
4	0.6	3.2	8	3.7720535939391704	1.6393780643066245	1.7305274030399675
4	0.7	1.8	8	3.7720535939391704	1.6393780643066245	1.9095479832362123
4	0.8	0.1	8	3.7720535939391704	1.6393780643066245	1.7280271027605645
40	0.1	0.2	36	0.9794937667436898	1.5778661622572034	1.9460091136428492
40	0.2	0.1	36	0.9794937667436898	1.5778661622572034	2.098899360701587
40	0.3	0.2	36	0.9794937667436898	1.5778661622572034	2.13936343107049
40	0.4	0.1	36	0.9794937667436898	1.5778661622572034	2.0789106765167897
40	0.5	0.1	36	0.9794937667436898	1.5778661622572034	2.3367789751089627
40	0.6	0.1	36	0.9794937667436898	1.5778661622572034	2.1292797648788113
40	0.7	0.1	36	0.9794937667436898	1.5778661622572034	2.4077339461876694
40	0.8	0.1	36	0.9794937667436898	1.5778661622572034	2.237047204393985
40	0.9	0.1	36	0.9794937667436898	1.5778661622572034	2.473181013401384
40	1	0.1	36	0.9794937667436898	1.5778661622572034	2.4656295313313774
40	1.1	0.1	36	0.9794937667436898	1.5778661622572034	2.550998009848263
40	1.2	0.1	36	0.9794937667436898	1.5778661622572034	2.482048611911925
40	1.3	0.2	36	0.9794937667436898	1.5778661622572034	2.51401164897408
40	1.4	0.1	36	0.9794937667436898	1.5778661622572034	2.5396265631231087
40	1.5	0.1	36	0.9794937667436898	1.5778661622572034	2.5482310285200387
40	1.6	0.2	36	0.9794937667436898	1.5778661622572034	2.463960202685591
40	1.7	0.3	36	0.9794937667436898	1.5778661622572034	2.6682745353784507
40	1.8	0.1	36	0.9794937667436898	1.5778661622572034	2.703288794962391
40	1.9	0.1	36	0.9794937667436898	1.5778661622572034	2.72533906362458
40	2	0.1	36	0.9794937667436898	1.5778661622572034	2.740521596704319
40	2.1	0.1	36	0.9794937667436898	1.5778661622572034	2.82394145843723
40	2.2	0.3	36	0.9794937667436898	1.5778661622572034	2.709649471734489
40	2.3	0.3	36	0.9794937667436898	1.5778661622572034	2.8738823260372173
40	2.4	0.1	36	0.9794937667436898	1.5778661622572034	2.8926130454474244
40	2.5	0.2	36	0.9794937667436898	1.5778661622572034	2.7847244842530756
40	2.6	0.2	36	0.9794937667436898	1.5778661622572034	2.9534579457482364
40	2.7	0.1	36	0.9794937667436898	1.5778661622572034	2.9454526689586342
40	2.8	0.1	36	0.9794937667436898	1.5778661622572034	2.7454861705727422
40	2.9	0.1	36	0.9794937667436898	1.5778661622572034	2.982473418654632
40	3	0.4	36	0.9794937667436898	1.5778661622572034	3.112146542010989
40	3.1	0.2	36	0.9794937667436898	1.5778661622572034	2.980547766200597
40	3.2	0.1	36	0.9794937667436898	1.5778661622572034	3.079643336088637
40	3.3	0.1	36	0.9794937667436898	1.5778661622572034	2.904568672999496
40	3.4	0.4	36	0.9794937667436898	1.5778661622572034	2.982614207850298
40	3.5	0.2	36	0.9794937667436898	1.5778661622572034	3.098159990573404
40	3.6	0.4	36	0.9794937667436898	1.5778661622572034	2.9343675025525444
418	0.1	0.1	10	0.8605633951723575	1.7064960769820183	1.5633329404973666
418	0.2	0.3	10	0.8605633951723575	1.7064960769820183	1.7570862058882488
418	0.3	0.7	10	0.8605633951723575	1.7064960769820183	2.0517922779159283
418	0.4	0.1	10	0.8605633951723575	1.7064960769820183	1.793695043150358
418	0.5	0.1	10	0.8605633951723575	1.7064960769820183	2.167173605462514
418	0.6	0.1	10	0.8605633951723575	1.7064960769820183	2.0209792169616203
418	0.7	0.2	10	0.8605633951723575	1.7064960769820183	2.0070239557706286
418	0.8	0.1	10	0.8605633951723575	1.7064960769820183	2.192785969531706
418	0.9	0.1	10	0.8605633951723575	1.7064960769820183	2.4306782291916424
418	1	7	10	0.8605633951723575	1.7064960769820183	2.333574660453841
419	0.1	0.1	7	0.4854052975606173	1.271374196502388	1.2991031725537163
419	0.2	0.1	7	0.4854052975606173	1.271374196502388	1.3079128762506804
419	0.3	0.1	7	0.4854052975606173	1.271374196502388	1.4993507859905346
419	0.4	0.4	7	0.4854052975606173	1.271374196502388	1.396703143622406
419	0.5	0.2	7	0.4854052975606173	1.271374196502388	1.3393780207575132
419	0.6	0.1	7	0.4854052975606173	1.271374196502388	1.4441523510500864
419	0.7	0.2	7	0.4854052975606173	1.271374196502388	1.4416872812721897
420	0.1	3.3	13	0.44855406301468614	3.2694969820099713	3.653710086623442
420	0.2	1.4	13	0.44855406301468614	3.2694969820099713	3.3487390689146648
420	0.3	0.3	13	0.44855406301468614	3.2694969820099713	3.4755121528735464
420	0.4	0.3	13	0.44855406301468614	3.2694969820099713	3.360545481702469
420	0.5	0.1	13	0.44855406301468614	3.2694969820099713	3.772776093158182
420	0.6	0.2	13	0.44855406301468614	3.2694969820099713	3.3858609367592556
420	0.7	0.9	13	0.44855406301468614	3.2694969820099713	3.6286762705619857
420	0.8	1.2	13	0.44855406301468614	3.2694969820099713	3.492679954269303
420	0.9	0.1	13	0.44855406301468614	3.2694969820099713	3.4514358325337375
420	1	0.7	13	0.44855406301468614	3.2694969820099713	3.270867948306031
420	1.1	2	13	0.44855406301468614	3.2694969820099713	3.444203049187638
420	1.2	3.6	13	0.44855406301468614	3.2694969820099713	3.533128889881538
420	1.3	0.1	13	0.44855406301468614	3.2694969820099713	3.5626559569869074
421	0.1	0.1	5	2.2946357828453183	1.590830245994554	1.949040010012154
421	0.2	0.3	5	2.2946357828453183	1.590830245994554	2.0512857332807295
421	0.3	0.2	5	2.2946357828453183	1.590830245994554	1.9322076852790304
421	0.4	2.8	5	2.2946357828453183	1.590830245994554	2.0373905181832535
421	0.5	5	5	2.2946357828453183	1.590830245994554	1.6383404395497332
422	0.1	0.1	9	0.7381083439011127	1.3094065452175971	1.5058912281053534
422	0.2	0.1	9	0.7381083439011127	1.3094065452175971	1.710731225535833
422	0.3	0.3	9	0.7381083439011127	1.3094065452175971	1.5108252818903345
422	0.4	1.1	9	0.7381083439011127	1.3094065452175971	1.4891605819145273
422	0.5	0.6	9	0.7381083439011127	1.3094065452175971	1.7774652522388288
422	0.6	2	9	0.7381083439011127	1.3094065452175971	1.568070636584714
422	0.7	0.4	9	0.7381083439011127	1.3094065452175971	1.7543345475845933
422	0.8	6	9	0.7381083439011127	1.3094065452175971	1.581083225941833
422	0.9	4.5	9	0.7381083439011127	1.3094065452175971	1.432664861432366
41	0.1	0.1	10	1.3311468169912697	1.3452750790175747	1.492454487157449
41	0.2	0.2	10	1.3311468169912697	1.3452750790175747	1.42122271528388
41	0.3	0.1	10	1.3311468169912697	1.3452750790175747	1.6281055544533412
41	0.4	0.1	10	1.3311468169912697	1.3452750790175747	1.6699279651349466
41	0.5	0.1	10	1.3311468169912697	1.3452750790175747	1.627274442878576
41	0.6	0.1	10	1.3311468169912697	1.3452750790175747	1.80252872733596
41	0.7	0.1	10	1.3311468169912697	1.3452750790175747	1.6560266040343214
41	0.8	0.2	10	1.3311468169912697	1.3452750790175747	1.7539586109216048
41	0.9	0.1	10	1.3311468169912697	1.3452750790175747	1.9392222500304317
41	1	0.7	10	1.3311468169912697	1.3452750790175747	1.6768422113683596
424	0.1	0.2	22	1.4694619495105	2.2086878221788213	2.2141224610513692
424	0.2	0.1	22	1.4694619495105	2.2086878221788213	2.08325258500321
424	0.3	0.2	22	1.4694619495105	2.2086878221788213	1.943559829477746
424	0.4	0.3	22	1.4694619495105	2.2086878221788213	2.276795625325082
424	0.5	0.1	22	1.4694619495105	2.2086878221788213	2.262975873656994
424	0.6	0.2	22	1.4694619495105	2.2086878221788213	2.245375615839405
424	0.7	0.2	22	1.4694619495105	2.2086878221788213	2.2593927493583803
424	0.8	0.1	22	1.4694619495105	2.2086878221788213	2.4385626206456736
424	0.9	0.1	22	1.4694619495105	2.2086878221788213	2.3536132176546176
424	1	0.1	22	1.4694619495105	2.2086878221788213	2.398038988358859
424	1.1	0.1	22	1.4694619495105	2.2086878221788213	2.303782416130053
424	1.2	0.3	22	1.4694619495105	2.2086878221788213	2.308686381201129
424	1.3	0.1	22	1.4694619495105	2.2086878221788213	2.3757797239973097
424	1.4	0.1	22	1.4694619495105	2.2086878221788213	2.4944393733550965
424	1.5	0.1	22	1.4694619495105	2.2086878221788213	2.5468534399738703
424	1.6	0.1	22	1.4694619495105	2.2086878221788213	2.2857147440736014
424	1.7	0.1	22	1.4694619495105	2.2086878221788213	2.3590237320487444
424	1.8	0.1	22	1.4694619495105	2.2086878221788213	2.6891578853627873
424	1.9	0.1	22	1.4694619495105	2.2086878221788213	2.5321128974961415
424	2	0.1	22	1.4694619495105	2.2086878221788213	2.443049966956336
424	2.1	0.3	22	1.4694619495105	2.2086878221788213	2.6545619147973696
424	2.2	0.2	22	1.4694619495105	2.2086878221788213	2.336504794456435
427	0.1	0.3	7	1.3895466914307324	1.4484067556696685	1.36232850520665
427	0.2	0.1	7	1.3895466914307324	1.4484067556696685	1.3661603080026097
427	0.3	0.1	7	1.3895466914307324	1.4484067556696685	1.5307766583120546
427	0.4	0.1	7	1.3895466914307324	1.4484067556696685	1.527758124274876
427	0.5	0.1	7	1.3895466914307324	1.4484067556696685	1.5695945443439914
427	0.6	0.1	7	1.3895466914307324	1.4484067556696685	1.5628075811555626
427	0.7	0.1	7	1.3895466914307324	1.4484067556696685	1.2453111434233783
428	0.1	3.5	26	2.956690604282543	0.32131211927565934	0.8852929613318203
428	0.2	4	26	2.956690604282543	0.32131211927565934	0.8596565929067435
428	0.3	0.3	26	2.956690604282543	0.32131211927565934	0.9061861946695352
428	0.4	0.2	26	2.956690604282543	0.32131211927565934	1.0282598232642954
428	0.5	0.1	26	2.956690604282543	0.32131211927565934	0.8807470854884628
428	0.6	0.1	26	2.956690604282543	0.32131211927565934	1.1426527919128349
428	0.7	0.1	26	2.956690604282543	0.32131211927565934	1.27497840252338
428	0.8	0.1	26	2.956690604282543	0.32131211927565934	1.489050207063528
428	0.9	0.1	26	2.956690604282543	0.32131211927565934	1.668098618783422
428	1	0.1	26	2.956690604282543	0.32131211927565934	1.5387793237324523
428	1.1	0.1	26	2.956690604282543	0.32131211927565934	1.60720997364508
428	1.2	0.1	26	2.956690604282543	0.32131211927565934	1.6677521978152845
428	1.3	0.1	26	2.956690604282543	0.32131211927565934	1.8851278546858563
428	1.4	0.1	26	2.956690604282543	0.32131211927565934	1.8135337960516609
428	1.5	0.1	26	2.956690604282543	0.32131211927565934	1.9231595361318552
428	1.6	0.1	26	2.956690604282543	0.32131211927565934	1.9391592757713405
428	1.7	0.1	26	2.956690604282543	0.32131211927565934	1.925151206996841
428	1.8	0.3	26	2.956690604282543	0.32131211927565934	1.6898554537743702
428	1.9	0.1	26	2.956690604282543	0.32131211927565934	2.259967182696037
428	2	0.1	26	2.956690604282543	0.32131211927565934	2.0085678853956277
428	2.1	0.1	26	2.956690604282543	0.32131211927565934	2.2013191560139247
428	2.2	0.1	26	2.956690604282543	0.32131211927565934	2.0281425001293645
428	2.3	0.1	26	2.956690604282543	0.32131211927565934	2.1527727917205266
428	2.4	0.2	26	2.956690604282543	0.32131211927565934	1.9278944420516324
428	2.5	0.2	26	2.956690604282543	0.32131211927565934	1.9665829016062095
428	2.6	0.1	26	2.956690604282543	0.32131211927565934	2.0968132745392563
429	0.1	0.1	9	0.00585675875470043	1.3292048986692335	1.409456010825543
429	0.2	0.7	9	0.00585675875470043	1.3292048986692335	1.6042658687994125
429	0.3	2.7	9	0.00585675875470043	1.3292048986692335	1.5372503389713168
429	0.4	0.9	9	0.00585675875470043	1.3292048986692335	1.3946603310902324
429	0.5	0.2	9	0.00585675875470043	1.3292048986692335	1.5248883394155357
429	0.6	0.8	9	0.00585675875470043	1.3292048986692335	1.7946143869624565
429	0.7	1.8	9	0.00585675875470043	1.3292048986692335	1.6777289204539936
429	0.8	0.3	9	0.00585675875470043	1.3292048986692335	1.6744257063705938
429	0.9	0.7	9	0.00585675875470043	1.3292048986692335	1.6982841425197666
42	0.1	0.1	24	2.085501158941537	1.232006214407635	1.048958651462922
42	0.2	0.1	24	2.085501158941537	1.232006214407635	1.0356274991194605
42	0.3	0.1	24	2.085501158941537	1.232006214407635	1.2492856439396849
42	0.4	0.1	24	2.085501158941537	1.232006214407635	1.571988492891263
42	0.5	0.1	24	2.085501158941537	1.232006214407635	1.567243650625879
42	0.6	0.1	24	2.085501158941537	1.232006214407635	1.6480305091987162
42	0.7	0.1	24	2.085501158941537	1.232006214407635	1.4896905152351874
42	0.8	0.2	24	2.085501158941537	1.232006214407635	1.4719071344025338
42	0.9	0.1	24	2.085501158941537	1.232006214407635	1.6323429765441455
42	1	0.2	24	2.085501158941537	1.232006214407635	1.326649591107063
42	1.1	0.4	24	2.085501158941537	1.232006214407635	1.4602170019946676
42	1.2	0.1	24	2.085501158941537	1.232006214407635	1.5406598823191655
42	1.3	0.1	24	2.085501158941537	1.232006214407635	1.6187142828280292
42	1.4	0.2	24	2.085501158941537	1.232006214407635	1.8477648893787713
42	1.5	0.1	24	2.085501158941537	1.232006214407635	1.711165235089062
42	1.6	0.1	24	2.085501158941537	1.232006214407635	1.361270369506359
42	1.7	0.1	24	2.085501158941537	1.232006214407635	1.6611578007357009
42	1.8	0.1	24	2.085501158941537	1.232006214407635	1.6335512243821286
42	1.9	0.1	24	2.085501158941537	1.232006214407635	1.624117740074426
42	2	0.3	24	2.085501158941537	1.232006214407635	1.8989171929684632
42	2.1	0.1	24	2.085501158941537	1.232006214407635	1.953929453166563
42	2.2	0.1	24	2.085501158941537	1.232006214407635	1.799623266369475
42	2.3	0.2	24	2.085501158941537	1.232006214407635	1.7591924838413655
42	2.4	0.2	24	2.085501158941537	1.232006214407635	1.8179266431592505
430	0.1	0.1	19	0.918951160799712	1.8255261746795968	1.856942359780036
430	0.2	0.4	19	0.918951160799712	1.8255261746795968	1.942995737788424
430	0.3	0.2	19	0.918951160799712	1.8255261746795968	2.007064666771194
430	0.4	1	19	0.918951160799712	1.8255261746795968	1.9431057530604288
430	0.5	0.1	19	0.918951160799712	1.8255261746795968	2.031514641744038
430	0.6	0.1	19	0.918951160799712	1.8255261746795968	2.088450452834029
430	0.7	0.1	19	0.918951160799712	1.8255261746795968	2.0568558045831025
430	0.8	0.1	19	0.918951160799712	1.8255261746795968	2.102132859989906
430	0.9	0.1	19	0.918951160799712	1.8255261746795968	2.2004451384733508
430	1	0.2	19	0.918951160799712	1.8255261746795968	1.886528548550816
430	1.1	0.8	19	0.918951160799712	1.8255261746795968	2.1887554279045407
430	1.2	0.2	19	0.918951160799712	1.8255261746795968	2.09701940700897
430	1.3	0.1	19	0.918951160799712	1.8255261746795968	2.1762715372353867
430	1.4	1.7	19	0.918951160799712	1.8255261746795968	2.419170266708879
430	1.5	0.1	19	0.918951160799712	1.8255261746795968	2.431500610805495
430	1.6	0.4	19	0.918951160799712	1.8255261746795968	2.449178839673411
430	1.7	0.1	19	0.918951160799712	1.8255261746795968	2.5250174567045907
430	1.8	0.1	19	0.918951160799712	1.8255261746795968	2.4290465956545435
430	1.9	1.7	19	0.918951160799712	1.8255261746795968	2.4410956886679664
431	0.1	0.3	30	2.595478476651013	1.569248890067148	1.5654557558238875
431	0.2	0.5	30	2.595478476651013	1.569248890067148	1.5898957382758632
431	0.3	0.1	30	2.595478476651013	1.569248890067148	1.7146600585917715
431	0.4	0.1	30	2.595478476651013	1.569248890067148	1.653186678091172
431	0.5	0.2	30	2.595478476651013	1.569248890067148	1.5532897626925242
431	0.6	0.7	30	2.595478476651013	1.569248890067148	1.6380313226448242
431	0.7	0.1	30	2.595478476651013	1.569248890067148	1.8505577425436548
431	0.8	0.1	30	2.595478476651013	1.569248890067148	1.7497435216166135
431	0.9	0.1	30	2.595478476651013	1.569248890067148	1.837670230878614
431	1	0.3	30	2.595478476651013	1.569248890067148	1.9624307476005387
431	1.1	0.1	30	2.595478476651013	1.569248890067148	1.970636905803373
431	1.2	0.6	30	2.595478476651013	1.569248890067148	2.267222945308495
431	1.3	0.2	30	2.595478476651013	1.569248890067148	2.3250507213581204
431	1.4	0.1	30	2.595478476651013	1.569248890067148	2.281859068323437
431	1.5	0.1	30	2.595478476651013	1.569248890067148	2.3830383403000965
431	1.6	0.1	30	2.595478476651013	1.569248890067148	2.4903549917582644
431	1.7	0.1	30	2.595478476651013	1.569248890067148	2.458261896666389
431	1.8	0.1	30	2.595478476651013	1.569248890067148	2.536273071369763
431	1.9	0.1	30	2.595478476651013	1.569248890067148	2.5836224709494857
431	2	0.1	30	2.595478476651013	1.569248890067148	2.639648170312738
431	2.1	0.2	30	2.595478476651013	1.569248890067148	2.5481618253368903
431	2.2	0.1	30	2.595478476651013	1.569248890067148	2.516737726123085
431	2.3	0.1	30	2.595478476651013	1.569248890067148	2.5808565873844236
431	2.4	0.1	30	2.595478476651013	1.569248890067148	2.594952826594565
431	2.5	0.1	30	2.595478476651013	1.569248890067148	2.4955086967592313
431	2.6	0.1	30	2.595478476651013	1.569248890067148	2.7218891123320166
431	2.7	0.1	30	2.595478476651013	1.569248890067148	2.559380401285934
431	2.8	0.1	30	2.595478476651013	1.569248890067148	2.7126377270756272
431	2.9	0.1	30	2.595478476651013	1.569248890067148	2.720787046745252
431	3	0.1	30	2.595478476651013	1.569248890067148	2.523748140738147
434	0.1	0.1	7	1.251309138674289	2.182983343948458	2.2345470215169287
434	0.2	0.1	7	1.251309138674289	2.182983343948458	2.282765955914093
434	0.3	0.1	7	1.251309138674289	2.182983343948458	2.401638685648907
434	0.4	0.2	7	1.251309138674289	2.182983343948458	2.328509390419964
434	0.5	2.5	7	1.251309138674289	2.182983343948458	2.4657423991116234
434	0.6	0.1	7	1.251309138674289	2.182983343948458	2.6144169914763364
434	0.7	0.1	7	1.251309138674289	2.182983343948458	2.5864767258805204
435	0.1	0.4	17	0.2669690080992878	0.9390683496158267	1.1221391927249191
435	0.2	0.1	17	0.2669690080992878	0.9390683496158267	1.2342244142639451
435	0.3	0.3	17	0.2669690080992878	0.9390683496158267	1.2428395810131727
435	0.4	0.1	17	0.2669690080992878	0.9390683496158267	1.1975460138185454
435	0.5	0.1	17	0.2669690080992878	0.9390683496158267	1.530045564213531
435	0.6	0.5	17	0.2669690080992878	0.9390683496158267	1.393886980197501
435	0.7	0.6	17	0.2669690080992878	0.9390683496158267	1.2943102544221805
435	0.8	0.4	17	0.2669690080992878	0.9390683496158267	1.5841664233821795
435	0.9	0.2	17	0.2669690080992878	0.9390683496158267	0.980091812792404
435	1	0.2	17	0.2669690080992878	0.9390683496158267	1.6436344770273066
435	1.1	0.1	17	0.2669690080992878	0.9390683496158267	1.32301281296934
435	1.2	0.3	17	0.2669690080992878	0.9390683496158267	1.4824110173975562
435	1.3	0.3	17	0.2669690080992878	0.9390683496158267	1.5232676386943165
435	1.4	0.2	17	0.2669690080992878	0.9390683496158267	1.3718209805305115
435	1.5	0.1	17	0.2669690080992878	0.9390683496158267	1.6447322954604608
435	1.6	0.2	17	0.2669690080992878	0.9390683496158267	1.6748224292149712
435	1.7	2.3	17	0.2669690080992878	0.9390683496158267	1.4128850780375473
436	0.1	0.5	9	0.5928729531168937	0.9596306501926914	0.9310617573829834
436	0.2	9.6	9	0.5928729531168937	0.9596306501926914	0.9588624615730754
436	0.3	0.1	9	0.5928729531168937	0.9596306501926914	1.1921691711930522
436	0.4	0.2	9	0.5928729531168937	0.9596306501926914	1.132962451229418
436	0.5	0.1	9	0.5928729531168937	0.9596306501926914	1.1601746424205583
436	0.6	0.1	9	0.5928729531168937	0.9596306501926914	1.0995879787037857
436	0.7	0.1	9	0.5928729531168937	0.9596306501926914	1.2454476689283087
436	0.8	0.1	9	0.5928729531168937	0.9596306501926914	1.3056709853288757
436	0.9	0.7	9	0.5928729531168937	0.9596306501926914	1.4174057871906216
437	0.1	2.8	16	1.3300889477301387	1.3666651437930877	1.4365483885567785
437	0.2	0.2	16	1.3300889477301387	1.3666651437930877	1.5613371636780575
437	0.3	0.1	16	1.3300889477301387	1.3666651437930877	1.5340753226742911
437	0.4	0.1	16	1.3300889477301387	1.3666651437930877	1.331396344865322
437	0.5	0.3	16	1.3300889477301387	1.3666651437930877	1.5814888652909194
437	0.6	0.1	16	1.3300889477301387	1.3666651437930877	1.7580405653421958
437	0.7	0.1	16	1.3300889477301387	1.3666651437930877	1.793037111635527
437	0.8	1.1	16	1.3300889477301387	1.3666651437930877	1.392953557312602
437	0.9	0.8	16	1.3300889477301387	1.3666651437930877	1.6520281737650149
437	1	0.2	16	1.3300889477301387	1.3666651437930877	1.7664713107149992
437	1.1	1.1	16	1.3300889477301387	1.3666651437930877	1.8406193741790449
437	1.2	0.1	16	1.3300889477301387	1.3666651437930877	1.8784534394820611
437	1.3	0.1	16	1.3300889477301387	1.3666651437930877	1.9581260698097929
437	1.4	0.4	16	1.3300889477301387	1.3666651437930877	1.9576869760476785
437	1.5	0.2	16	1.3300889477301387	1.3666651437930877	2.0240664810847546
437	1.6	0.2	16	1.3300889477301387	1.3666651437930877	2.1267786573304943
438	0.1	0.1	6	1.1542682140134275	2.0845361969474503	2.2392967459005155
438	0.2	0.1	6	1.1542682140134275	2.0845361969474503	2.1564856344151906
438	0.3	0.2	6	1.1542682140134275	2.0845361969474503	2.2658142095361837
438	0.4	0.3	6	1.1542682140134275	2.0845361969474503	1.8687908992925863
438	0.5	2.4	6	1.1542682140134275	2.0845361969474503	1.993797487504486
438	0.6	0.9	6	1.1542682140134275	2.0845361969474503	2.140460189042345
440	0.1	0.1	23	1.4526128247808665	2.228166090445797	2.3341851848404667
440	0.2	0.2	23	1.4526128247808665	2.228166090445797	2.3696535060304313
440	0.3	0.1	23	1.4526128247808665	2.228166090445797	2.4007111071487253
440	0.4	2.6	23	1.4526128247808665	2.228166090445797	2.4620401482552983
440	0.5	0.1	23	1.4526128247808665	2.228166090445797	2.5271674492239655
440	0.6	0.1	23	1.4526128247808665	2.228166090445797	2.299515548050817
440	0.7	0.3	23	1.4526128247808665	2.228166090445797	2.467492546802992
440	0.8	0.1	23	1.4526128247808665	2.228166090445797	2.334483651523717
440	0.9	0.5	23	1.4526128247808665	2.228166090445797	2.2951258507760595
440	1	0.3	23	1.4526128247808665	2.228166090445797	2.2597106296352223
440	1.1	1.1	23	1.4526128247808665	2.228166090445797	2.2961673950936103
440	1.2	0.1	23	1.4526128247808665	2.228166090445797	2.482213627636118
440	1.3	0.1	23	1.4526128247808665	2.228166090445797	2.4067974253314715
440	1.4	0.1	23	1.4526128247808665	2.228166090445797	2.4145306602295395
440	1.5	0.1	23	1.4526128247808665	2.228166090445797	2.4011040390633145
440	1.6	0.1	23	1.4526128247808665	2.228166090445797	2.525993790076818
440	1.7	0.1	23	1.4526128247808665	2.228166090445797	2.289202832451064
440	1.8	0.1	23	1.4526128247808665	2.228166090445797	2.4189321165794713
440	1.9	0.1	23	1.4526128247808665	2.228166090445797	2.5298559395635034
440	2	0.7	23	1.4526128247808665	2.228166090445797	2.399095239346469
440	2.1	0.3	23	1.4526128247808665	2.228166090445797	2.39968651923844
440	2.2	0.6	23	1.4526128247808665	2.228166090445797	2.447294245702669
440	2.3	5.9	23	1.4526128247808665	2.228166090445797	2.6990840633233617
441	0.1	0.1	8	4.483757010219619	0.98660255427043	0.9894431543947028
441	0.2	0.1	8	4.483757010219619	0.98660255427043	1.1333559441342187
441	0.3	0.6	8	4.483757010219619	0.98660255427043	1.0669443365771305
441	0.4	0.2	8	4.483757010219619	0.98660255427043	1.6987111700156403
441	0.5	0.3	8	4.483757010219619	0.98660255427043	1.6479253090724664
441	0.6	0.1	8	4.483757010219619	0.98660255427043	1.6458345178426934
441	0.7	0.4	8	4.483757010219619	0.98660255427043	1.2813224683515316
441	0.8	8.4	8	4.483757010219619	0.98660255427043	1.125260172199594
442	0.1	0.1	10	0.9233267565090209	0.6532791126667261	0.9021153641825262
442	0.2	0.1	10	0.9233267565090209	0.6532791126667261	1.2897980265371205
442	0.3	0.8	10	0.9233267565090209	0.6532791126667261	1.1415609593947178
442	0.4	0.3	10	0.9233267565090209	0.6532791126667261	1.1892125137989111
442	0.5	0.1	10	0.9233267565090209	0.6532791126667261	1.3353620035589784
442	0.6	0.1	10	0.9233267565090209	0.6532791126667261	1.4368684838967325
442	0.7	0.9	10	0.9233267565090209	0.6532791126667261	1.2781452558486424
442	0.8	1.8	10	0.9233267565090209	0.6532791126667261	1.2247970329348703
442	0.9	0.1	10	0.9233267565090209	0.6532791126667261	1.297987953475766
442	1	0.3	10	0.9233267565090209	0.6532791126667261	1.2264414003028052
443	0.1	0.1	10	0.543337724287063	0.9018957441019112	0.9453739802542516
443	0.2	0.1	10	0.543337724287063	0.9018957441019112	0.7595229997291678
443	0.3	0.1	10	0.543337724287063	0.9018957441019112	0.6880311779465228
443	0.4	0.1	10	0.543337724287063	0.9018957441019112	0.7893179889014438
443	0.5	0.2	10	0.543337724287063	0.9018957441019112	0.9995935126098192
443	0.6	0.1	10	0.543337724287063	0.9018957441019112	1.1502240649155568
443	0.7	1.4	10	0.543337724287063	0.9018957441019112	1.3357189477746
443	0.8	0.1	10	0.543337724287063	0.9018957441019112	1.460715743485807
443	0.9	0.1	10	0.543337724287063	0.9018957441019112	1.2227414113871025
443	1	0.5	10	0.543337724287063	0.9018957441019112	1.3278049810917598
444	0.1	0.1	5	0.301046271501109	1.6639102065883693	1.6543509423399214
444	0.2	0.1	5	0.301046271501109	1.6639102065883693	1.9548598195992208
444	0.3	0.1	5	0.301046271501109	1.6639102065883693	1.67690240590019
444	0.4	4.5	5	0.301046271501109	1.6639102065883693	1.7296135055499804
444	0.5	6	5	0.301046271501109	1.6639102065883693	1.9067318324319684
445	0.1	0.1	6	0.48528486042469743	1.116970289961068	1.1290716824854894
445	0.2	0.1	6	0.48528486042469743	1.116970289961068	1.3602645529201536
445	0.3	0.1	6	0.48528486042469743	1.116970289961068	1.3357972190249154
445	0.4	0.1	6	0.48528486042469743	1.116970289961068	1.18788623089738
445	0.5	3.9	6	0.48528486042469743	1.116970289961068	1.127531159217002
445	0.6	7.6	6	0.48528486042469743	1.116970289961068	1.0622795757747128
446	0.1	0.1	14	0.5322765417080373	1.926859385923652	1.8396492433207912
446	0.2	0.4	14	0.5322765417080373	1.926859385923652	2.2519538061076254
446	0.3	0.2	14	0.5322765417080373	1.926859385923652	2.199595286822703
446	0.4	0.1	14	0.5322765417080373	1.926859385923652	2.3030404429076485
446	0.5	0.2	14	0.5322765417080373	1.926859385923652	2.340180424430557
446	0.6	0.1	14	0.5322765417080373	1.926859385923652	2.328794081247764
446	0.7	0.3	14	0.5322765417080373	1.926859385923652	2.4046461073288374
446	0.8	0.1	14	0.5322765417080373	1.926859385923652	2.425144308484398
446	0.9	0.3	14	0.5322765417080373	1.926859385923652	2.3055156262269243
446	1	0.1	14	0.5322765417080373	1.926859385923652	2.3423769003775177
446	1.1	0.2	14	0.5322765417080373	1.926859385923652	2.227765534099214
446	1.2	0.7	14	0.5322765417080373	1.926859385923652	2.3509315370001773
446	1.3	2.5	14	0.5322765417080373	1.926859385923652	2.2968317597089913
446	1.4	3.9	14	0.5322765417080373	1.926859385923652	2.256335879000841
447	0.1	0.4	13	3.621745870476589	1.7766900909088583	1.7197378338675535
447	0.2	0.2	13	3.621745870476589	1.7766900909088583	1.7983183999950458
447	0.3	0.9	13	3.621745870476589	1.7766900909088583	1.96647690112539
447	0.4	1.5	13	3.621745870476589	1.7766900909088583	2.159073218394518
447	0.5	0.1	13	3.621745870476589	1.7766900909088583	2.1009066348879095
447	0.6	0.2	13	3.621745870476589	1.7766900909088583	2.3097489567549023
447	0.7	0.3	13	3.621745870476589	1.7766900909088583	2.417155042203218
447	0.8	0.2	13	3.621745870476589	1.7766900909088583	2.4689103408860116
447	0.9	0.1	13	3.621745870476589	1.7766900909088583	2.508434525525341
447	1	0.1	13	3.621745870476589	1.7766900909088583	2.702641269669108
447	1.1	0.1	13	3.621745870476589	1.7766900909088583	2.4293207517961917
447	1.2	0.1	13	3.621745870476589	1.7766900909088583	2.7902823246281834
447	1.3	0.1	13	3.621745870476589	1.7766900909088583	2.5543352203649583
449	0.1	10.8	52	0.6661178706418722	1.0542322696794315	1.273053495941531
449	0.2	0.1	52	0.6661178706418722	1.0542322696794315	1.4472247173350026
449	0.3	0.1	52	0.6661178706418722	1.0542322696794315	1.1990289264250753
449	0.4	0.2	52	0.6661178706418722	1.0542322696794315	1.5357503117313775
449	0.5	0.1	52	0.6661178706418722	1.0542322696794315	1.4491008396913858
449	0.6	0.1	52	0.6661178706418722	1.0542322696794315	1.4681438400190563
449	0.7	0.3	52	0.6661178706418722	1.0542322696794315	1.4822054787151666
449	0.8	0.1	52	0.6661178706418722	1.0542322696794315	1.4658407034170686
449	0.9	0.1	52	0.6661178706418722	1.0542322696794315	1.4601194242852664
449	1	0.1	52	0.6661178706418722	1.0542322696794315	1.575530467019981
449	1.1	0.1	52	0.6661178706418722	1.0542322696794315	1.6137330648532942
449	1.2	0.2	52	0.6661178706418722	1.0542322696794315	1.4373177335384226
449	1.3	0.1	52	0.6661178706418722	1.0542322696794315	1.5066234848520106
449	1.4	0.1	52	0.6661178706418722	1.0542322696794315	1.3300910374096877
449	1.5	0.1	52	0.6661178706418722	1.0542322696794315	1.5042717862304544
449	1.6	0.1	52	0.6661178706418722	1.0542322696794315	1.5501207204192988
449	1.7	0.1	52	0.6661178706418722	1.0542322696794315	1.5160860452009275
449	1.8	0.1	52	0.6661178706418722	1.0542322696794315	1.5888373739362338
449	1.9	0.1	52	0.6661178706418722	1.0542322696794315	1.5406059100959375
449	2	0.2	52	0.6661178706418722	1.0542322696794315	1.6316689711072874
449	2.1	0.3	52	0.6661178706418722	1.0542322696794315	1.5529084179255144
449	2.2	0.2	52	0.6661178706418722	1.0542322696794315	1.7856608958497122
449	2.3	0.1	52	0.6661178706418722	1.0542322696794315	1.6049614534262102
449	2.4	0.1	52	0.6661178706418722	1.0542322696794315	1.5836152994651032
449	2.5	0.1	52	0.6661178706418722	1.0542322696794315	1.6899274161521087
449	2.6	0.1	52	0.6661178706418722	1.0542322696794315	1.7296872132136971
449	2.7	0.1	52	0.6661178706418722	1.0542322696794315	1.6801991594129555
449	2.8	0.1	52	0.6661178706418722	1.0542322696794315	1.6401661361598652
449	2.9	0.2	52	0.6661178706418722	1.0542322696794315	1.904419229667019
449	3	0.2	52	0.6661178706418722	1.0542322696794315	1.908242125429716
449	3.1	0.1	52	0.6661178706418722	1.0542322696794315	1.773157880962091
449	3.2	0.1	52	0.6661178706418722	1.0542322696794315	1.759290684607925
449	3.3	0.1	52	0.6661178706418722	1.0542322696794315	1.8392087728706743
449	3.4	0.1	52	0.6661178706418722	1.0542322696794315	1.773848034427708
449	3.5	0.1	52	0.6661178706418722	1.0542322696794315	1.7767318474818412
449	3.6	0.2	52	0.6661178706418722	1.0542322696794315	1.899765051416425
449	3.7	0.1	52	0.6661178706418722	1.0542322696794315	1.9292947159886549
449	3.8	0.2	52	0.6661178706418722	1.0542322696794315	1.814030008887652
449	3.9	0.1	52	0.6661178706418722	1.0542322696794315	1.8896059387015385
449	4	0.2	52	0.6661178706418722	1.0542322696794315	1.9914481621680709
449	4.1	0.1	52	0.6661178706418722	1.0542322696794315	1.946062155685224
449	4.2	0.1	52	0.6661178706418722	1.0542322696794315	1.9977852195544077
449	4.3	0.2	52	0.6661178706418722	1.0542322696794315	1.863072141621681
449	4.4	0.2	52	0.6661178706418722	1.0542322696794315	2.099687326837074
449	4.5	0.1	52	0.6661178706418722	1.0542322696794315	1.9256301487117484
449	4.6	0.1	52	0.6661178706418722	1.0542322696794315	2.157419911148906
449	4.7	0.1	52	0.6661178706418722	1.0542322696794315	1.9918255275489092
449	4.8	0.2	52	0.6661178706418722	1.0542322696794315	2.1546874044016433
449	4.9	0.1	52	0.6661178706418722	1.0542322696794315	2.168752504050763
449	5	0.4	52	0.6661178706418722	1.0542322696794315	1.952346289407516
449	5.1	0.1	52	0.6661178706418722	1.0542322696794315	2.011456434919158
449	5.2	0.4	52	0.6661178706418722	1.0542322696794315	1.9074046392736583
450	0.1	0.2	10	0.8276278310175986	0.7562875292372104	0.717470744910052
450	0.2	0.1	10	0.8276278310175986	0.7562875292372104	0.8533617220056243
450	0.3	0.1	10	0.8276278310175986	0.7562875292372104	0.9577133168201668
450	0.4	0.1	10	0.8276278310175986	0.7562875292372104	1.014279870922128
450	0.5	0.1	10	0.8276278310175986	0.7562875292372104	0.9051596624308076
450	0.6	0.6	10	0.8276278310175986	0.7562875292372104	0.7962408560778761
450	0.7	0.3	10	0.8276278310175986	0.7562875292372104	0.9050566256399436
450	0.8	0.1	10	0.8276278310175986	0.7562875292372104	0.6878783010797482
450	0.9	0.5	10	0.8276278310175986	0.7562875292372104	0.9298338126157168
450	1	0.2	10	0.8276278310175986	0.7562875292372104	0.7875716530828157
452	0.1	0.7	13	1.2611657799184324	1.7345119634645885	2.006337967857914
452	0.2	0.7	13	1.2611657799184324	1.7345119634645885	1.9739709416844344
452	0.3	16.3	13	1.2611657799184324	1.7345119634645885	2.117691109738566
452	0.4	0.1	13	1.2611657799184324	1.7345119634645885	2.013898992041763
452	0.5	0.1	13	1.2611657799184324	1.7345119634645885	1.9669305654197595
452	0.6	0.1	13	1.2611657799184324	1.7345119634645885	2.234633405815093
452	0.7	0.1	13	1.2611657799184324	1.7345119634645885	2.227505605429517
452	0.8	0.1	13	1.2611657799184324	1.7345119634645885	2.206685567331679
452	0.9	0.2	13	1.2611657799184324	1.7345119634645885	2.4488867735320423
452	1	0.1	13	1.2611657799184324	1.7345119634645885	2.3798526578353885
452	1.1	0.4	13	1.2611657799184324	1.7345119634645885	2.5723229706165065
452	1.2	0.2	13	1.2611657799184324	1.7345119634645885	2.5912782988212313
452	1.3	0.1	13	1.2611657799184324	1.7345119634645885	2.437101507245738
43	0.1	0.1	6	2.690105395333841	1.4950418708583335	1.3018594973611588
43	0.2	1.1	6	2.690105395333841	1.4950418708583335	1.5699802267813794
43	0.3	0.3	6	2.690105395333841	1.4950418708583335	1.6793161709686502
43	0.4	0.1	6	2.690105395333841	1.4950418708583335	1.9162019248821585
43	0.5	0.1	6	2.690105395333841	1.4950418708583335	2.0453678771065236
43	0.6	0.2	6	2.690105395333841	1.4950418708583335	2.059224847265484
454	0.1	0.1	12	0.46870914651267226	1.0195500264986863	0.89892509587569
454	0.2	0.1	12	0.46870914651267226	1.0195500264986863	0.8791280637067816
454	0.3	0.1	12	0.46870914651267226	1.0195500264986863	1.073370061222242
454	0.4	0.2	12	0.46870914651267226	1.0195500264986863	1.0774643603194822
454	0.5	0.1	12	0.46870914651267226	1.0195500264986863	1.2154493051808328
454	0.6	0.1	12	0.46870914651267226	1.0195500264986863	0.9359540090362524
454	0.7	0.1	12	0.46870914651267226	1.0195500264986863	0.9416612440798172
454	0.8	0.3	12	0.46870914651267226	1.0195500264986863	0.9487907181052267
454	0.9	0.3	12	0.46870914651267226	1.0195500264986863	1.0139329365868437
454	1	0.2	12	0.46870914651267226	1.0195500264986863	1.425795029907774
454	1.1	0.1	12	0.46870914651267226	1.0195500264986863	1.2720028032471873
454	1.2	0.3	12	0.46870914651267226	1.0195500264986863	1.2588926266827212
44	0.1	0.3	7	1.0711424117088315	0.823878164767683	0.95052459601875
44	0.2	0.1	7	1.0711424117088315	0.823878164767683	1.1548246182195618
44	0.3	0.1	7	1.0711424117088315	0.823878164767683	1.0171523999037129
44	0.4	0.1	7	1.0711424117088315	0.823878164767683	1.2242870756945723
44	0.5	0.1	7	1.0711424117088315	0.823878164767683	1.134068754268229
44	0.6	0.1	7	1.0711424117088315	0.823878164767683	1.2991066245069245
44	0.7	0.7	7	1.0711424117088315	0.823878164767683	1.1666949575882146
457	0.1	0.1	13	0.35218168916925785	2.336468911792651	2.4859999636801207
457	0.2	0.1	13	0.35218168916925785	2.336468911792651	2.500547651520234
457	0.3	0.4	13	0.35218168916925785	2.336468911792651	2.50493772351262
457	0.4	0.3	13	0.35218168916925785	2.336468911792651	2.4510609325500146
457	0.5	0.5	13	0.35218168916925785	2.336468911792651	2.473693694165204
457	0.6	0.1	13	0.35218168916925785	2.336468911792651	2.8113961670774765
457	0.7	0.1	13	0.35218168916925785	2.336468911792651	2.807628135428993
457	0.8	0.9	13	0.35218168916925785	2.336468911792651	2.441603695481706
457	0.9	0.5	13	0.35218168916925785	2.336468911792651	2.5680644362352023
457	1	0.7	13	0.35218168916925785	2.336468911792651	2.474481461241169
457	1.1	1.2	13	0.35218168916925785	2.336468911792651	2.580047177350063
457	1.2	2	13	0.35218168916925785	2.336468911792651	2.5121578114305025
457	1.3	3.1	13	0.35218168916925785	2.336468911792651	2.381408239974009
458	0.1	0.2	5	1.1622327785436064	1.5124439318079224	1.6452586920206589
458	0.2	0.1	5	1.1622327785436064	1.5124439318079224	1.8618846615514588
458	0.3	0.1	5	1.1622327785436064	1.5124439318079224	2.10432024779536
458	0.4	0.6	5	1.1622327785436064	1.5124439318079224	1.7723443126976994
458	0.5	0.7	5	1.1622327785436064	1.5124439318079224	1.8026058096171136
459	0.1	0.1	21	0.6431988090705126	1.5427250370280452	1.5499868535650707
459	0.2	1	21	0.6431988090705126	1.5427250370280452	1.771580405015271
459	0.3	0.2	21	0.6431988090705126	1.5427250370280452	1.6221048967010678
459	0.4	0.1	21	0.6431988090705126	1.5427250370280452	1.459278501309935
459	0.5	2.9	21	0.6431988090705126	1.5427250370280452	1.674129418375347
459	0.6	0.2	21	0.6431988090705126	1.5427250370280452	1.5397920742104687
459	0.7	1.3	21	0.6431988090705126	1.5427250370280452	1.296066806881469
459	0.8	0.1	21	0.6431988090705126	1.5427250370280452	1.7984200675215911
459	0.9	0.6	21	0.6431988090705126	1.5427250370280452	1.626422305991532
459	1	1.8	21	0.6431988090705126	1.5427250370280452	1.5239086654678733
459	1.1	0.1	21	0.6431988090705126	1.5427250370280452	1.5684852113355827
459	1.2	1.4	21	0.6431988090705126	1.5427250370280452	1.791071433214983
459	1.3	0.1	21	0.6431988090705126	1.5427250370280452	1.8559676890103
459	1.4	0.2	21	0.6431988090705126	1.5427250370280452	2.000294699746929
459	1.5	0.9	21	0.6431988090705126	1.5427250370280452	2.117923155741012
459	1.6	0.4	21	0.6431988090705126	1.5427250370280452	2.059082642915804
459	1.7	0.5	21	0.6431988090705126	1.5427250370280452	1.7719297439491597
459	1.8	0.9	21	0.6431988090705126	1.5427250370280452	2.0594492414766363
459	1.9	0.1	21	0.6431988090705126	1.5427250370280452	2.093916780628776
459	2	0.1	21	0.6431988090705126	1.5427250370280452	2.102109022636462
459	2.1	0.2	21	0.6431988090705126	1.5427250370280452	1.7149023784340545
460	0.1	0.5	11	0.03696342642046513	1.065615267919119	1.4693683635417427
460	0.2	0.2	11	0.03696342642046513	1.065615267919119	1.4768473156997377
460	0.3	1.7	11	0.03696342642046513	1.065615267919119	1.7154196507366226
460	0.4	0.1	11	0.03696342642046513	1.065615267919119	1.771074849538343
460	0.5	1.5	11	0.03696342642046513	1.065615267919119	1.3239745169948434
460	0.6	0.3	11	0.03696342642046513	1.065615267919119	1.7792015891656
460	0.7	1	11	0.03696342642046513	1.065615267919119	1.5692305029679277
460	0.8	3.6	11	0.03696342642046513	1.065615267919119	1.466866903400993
460	0.9	0.4	11	0.03696342642046513	1.065615267919119	1.5034846825658286
460	1	0.9	11	0.03696342642046513	1.065615267919119	1.827524487722961
460	1.1	0.1	11	0.03696342642046513	1.065615267919119	1.616362122474056
45	0.1	0.1	14	6.300585782632232	1.8662708981948888	1.96837787695677
45	0.2	0.1	14	6.300585782632232	1.8662708981948888	2.309379971237302
45	0.3	0.2	14	6.300585782632232	1.8662708981948888	2.1002252890881747
45	0.4	0.1	14	6.300585782632232	1.8662708981948888	2.3129216433130058
45	0.5	0.4	14	6.300585782632232	1.8662708981948888	2.3987624864048716
45	0.6	0.1	14	6.300585782632232	1.8662708981948888	2.1036457833671403
45	0.7	0.1	14	6.300585782632232	1.8662708981948888	2.3762277264341116
45	0.8	0.1	14	6.300585782632232	1.8662708981948888	2.4254002780033925
45	0.9	0.1	14	6.300585782632232	1.8662708981948888	2.4801844470844587
45	1	0.7	14	6.300585782632232	1.8662708981948888	2.408716475057078
45	1.1	0.2	14	6.300585782632232	1.8662708981948888	2.4924729066073805
45	1.2	0.1	14	6.300585782632232	1.8662708981948888	2.5276241665529477
45	1.3	0.1	14	6.300585782632232	1.8662708981948888	2.6597438988251105
45	1.4	1.4	14	6.300585782632232	1.8662708981948888	2.511918226350645
462	0.1	0.1	13	3.4305445404853674	1.056453516713502	1.1949670335622802
462	0.2	0.1	13	3.4305445404853674	1.056453516713502	1.383461428783916
462	0.3	0.3	13	3.4305445404853674	1.056453516713502	1.1823657863327972
462	0.4	1.2	13	3.4305445404853674	1.056453516713502	1.7733830574321507
462	0.5	0.1	13	3.4305445404853674	1.056453516713502	1.6951781087279711
462	0.6	0.1	13	3.4305445404853674	1.056453516713502	1.6865572303628324
462	0.7	1	13	3.4305445404853674	1.056453516713502	1.9236313340324405
462	0.8	0.1	13	3.4305445404853674	1.056453516713502	1.7830357340032033
462	0.9	0.1	13	3.4305445404853674	1.056453516713502	1.8475855839490496
462	1	0.5	13	3.4305445404853674	1.056453516713502	1.8826577533071935
462	1.1	0.5	13	3.4305445404853674	1.056453516713502	2.0906081475645157
462	1.2	0.1	13	3.4305445404853674	1.056453516713502	2.2387614078363236
462	1.3	0.4	13	3.4305445404853674	1.056453516713502	2.114626201748181
464	0.1	0.2	21	2.009896038023755	2.040589603879376	2.162689352205908
464	0.2	0.1	21	2.009896038023755	2.040589603879376	2.24388883149432
464	0.3	0.2	21	2.009896038023755	2.040589603879376	2.367651127076771
464	0.4	0.1	21	2.009896038023755	2.040589603879376	2.552544777342599
464	0.5	0.1	21	2.009896038023755	2.040589603879376	2.5222609718788713
464	0.6	0.3	21	2.009896038023755	2.040589603879376	2.536448351950554
464	0.7	0.1	21	2.009896038023755	2.040589603879376	2.648729328355849
464	0.8	0.2	21	2.009896038023755	2.040589603879376	2.7643317010369155
464	0.9	0.6	21	2.009896038023755	2.040589603879376	2.6766232305099256
464	1	0.1	21	2.009896038023755	2.040589603879376	2.8088263165767415
464	1.1	0.6	21	2.009896038023755	2.040589603879376	2.5861560380691495
464	1.2	0.5	21	2.009896038023755	2.040589603879376	2.6484262858144123
464	1.3	0.1	21	2.009896038023755	2.040589603879376	2.7822236600632704
464	1.4	1.3	21	2.009896038023755	2.040589603879376	2.745108442682627
464	1.5	0.2	21	2.009896038023755	2.040589603879376	2.774671744046564
464	1.6	0.1	21	2.009896038023755	2.040589603879376	2.886145764118878
464	1.7	0.1	21	2.009896038023755	2.040589603879376	2.909568092936514
464	1.8	0.2	21	2.009896038023755	2.040589603879376	2.912010107951835
464	1.9	0.5	21	2.009896038023755	2.040589603879376	2.8235438666616193
464	2	0.1	21	2.009896038023755	2.040589603879376	2.721188583982891
464	2.1	0.5	21	2.009896038023755	2.040589603879376	2.706528381882401
465	0.1	1.5	8	0.7103635646477342	1.4488334020061795	1.261459610454511
465	0.2	0.2	8	0.7103635646477342	1.4488334020061795	1.3890023088532966
465	0.3	0.1	8	0.7103635646477342	1.4488334020061795	1.5101647755105645
465	0.4	0.2	8	0.7103635646477342	1.4488334020061795	1.3101833929953015
465	0.5	0.3	8	0.7103635646477342	1.4488334020061795	1.4358211621787864
465	0.6	0.5	8	0.7103635646477342	1.4488334020061795	1.6959845857634712
465	0.7	0.2	8	0.7103635646477342	1.4488334020061795	1.4182026481927708
465	0.8	0.2	8	0.7103635646477342	1.4488334020061795	1.7589691928320808
466	0.1	0.1	6	4.620481590716168	2.1472460241148577	2.1276218378240506
466	0.2	0.1	6	4.620481590716168	2.1472460241148577	2.2486670810352396
466	0.3	0.1	6	4.620481590716168	2.1472460241148577	2.440919886091061
466	0.4	0.1	6	4.620481590716168	2.1472460241148577	2.6242055708736385
466	0.5	0.1	6	4.620481590716168	2.1472460241148577	2.5425342937042132
466	0.6	0.5	6	4.620481590716168	2.1472460241148577	2.5952696082203746
467	0.1	0.2	32	1.8271610782872885	2.128059315409367	2.220628623011256
467	0.2	0.1	32	1.8271610782872885	2.128059315409367	2.645388477965297
467	0.3	0.1	32	1.8271610782872885	2.128059315409367	2.7333516506213953
467	0.4	0.2	32	1.8271610782872885	2.128059315409367	2.4636624151194955
467	0.5	0.7	32	1.8271610782872885	2.128059315409367	2.681983708826134
467	0.6	0.1	32	1.8271610782872885	2.128059315409367	2.8844916609535085
467	0.7	0.7	32	1.8271610782872885	2.128059315409367	2.82067263203645
467	0.8	0.2	32	1.8271610782872885	2.128059315409367	2.800838014972374
467	0.9	2.2	32	1.8271610782872885	2.128059315409367	2.679091105925687
467	1	0.2	32	1.8271610782872885	2.128059315409367	2.374208168668192
467	1.1	0.1	32	1.8271610782872885	2.128059315409367	2.643945085501768
467	1.2	0.1	32	1.8271610782872885	2.128059315409367	2.561886928644065
467	1.3	0.1	32	1.8271610782872885	2.128059315409367	2.969531780720003
467	1.4	4.1	32	1.8271610782872885	2.128059315409367	2.6159810177325924
467	1.5	1.5	32	1.8271610782872885	2.128059315409367	2.7039485161743
467	1.6	0.7	32	1.8271610782872885	2.128059315409367	2.8017641577109953
467	1.7	0.1	32	1.8271610782872885	2.128059315409367	2.9810171996864754
467	1.8	0.1	32	1.8271610782872885	2.128059315409367	2.730278663996547
467	1.9	0.1	32	1.8271610782872885	2.128059315409367	2.9743120594152623
467	2	0.1	32	1.8271610782872885	2.128059315409367	3.09449697653392
467	2.1	0.7	32	1.8271610782872885	2.128059315409367	2.4849276282201185
467	2.2	0.1	32	1.8271610782872885	2.128059315409367	2.8620614427289146
467	2.3	0.2	32	1.8271610782872885	2.128059315409367	2.914059675284862
467	2.4	0.1	32	1.8271610782872885	2.128059315409367	3.0671055954478192
467	2.5	0.2	32	1.8271610782872885	2.128059315409367	3.16987600861883
467	2.6	0.2	32	1.8271610782872885	2.128059315409367	2.8793344208661975
467	2.7	0.5	32	1.8271610782872885	2.128059315409367	3.0424756717105867
467	2.8	0.3	32	1.8271610782872885	2.128059315409367	2.9053247783983314
467	2.9	0.1	32	1.8271610782872885	2.128059315409367	2.9205766128818897
467	3	0.1	32	1.8271610782872885	2.128059315409367	2.9355329885454404
467	3.1	0.2	32	1.8271610782872885	2.128059315409367	3.217331218393084
467	3.2	0.6	32	1.8271610782872885	2.128059315409367	3.0492876668060864
47	0.1	0.2	9	0.9034232039358469	1.516774903768177	1.5584126967711112
47	0.2	0.1	9	0.9034232039358469	1.516774903768177	1.761639938385876
47	0.3	0.1	9	0.9034232039358469	1.516774903768177	1.403608541655684
47	0.4	0.1	9	0.9034232039358469	1.516774903768177	1.7961742684370392
47	0.5	0.3	9	0.9034232039358469	1.516774903768177	1.781460018695779
47	0.6	0.1	9	0.9034232039358469	1.516774903768177	1.7819730943376122
47	0.7	0.3	9	0.9034232039358469	1.516774903768177	1.6955020237288678
47	0.8	0.1	9	0.9034232039358469	1.516774903768177	1.7118530593324548
47	0.9	0.6	9	0.9034232039358469	1.516774903768177	1.941544249386264
468	0.1	0.7	14	0.13758256985619666	0.8655641169281871	0.8095935598175228
468	0.2	0.2	14	0.13758256985619666	0.8655641169281871	1.0324743957611842
468	0.3	0.2	14	0.13758256985619666	0.8655641169281871	0.9321029472695144
468	0.4	1.1	14	0.13758256985619666	0.8655641169281871	0.9232437381805664
468	0.5	0.5	14	0.13758256985619666	0.8655641169281871	0.7785652734715139
468	0.6	0.1	14	0.13758256985619666	0.8655641169281871	1.1252149387405628
468	0.7	0.2	14	0.13758256985619666	0.8655641169281871	0.9407511465423856
468	0.8	3	14	0.13758256985619666	0.8655641169281871	0.9161545900190212
468	0.9	0.1	14	0.13758256985619666	0.8655641169281871	1.0393156306237767
468	1	1.5	14	0.13758256985619666	0.8655641169281871	1.3074642478154934
468	1.1	0.2	14	0.13758256985619666	0.8655641169281871	1.2262165300682786
468	1.2	0.2	14	0.13758256985619666	0.8655641169281871	1.1158627064719149
468	1.3	0.5	14	0.13758256985619666	0.8655641169281871	1.3979487053656374
468	1.4	0.4	14	0.13758256985619666	0.8655641169281871	1.4907434382528122
469	0.1	0.1	12	0.6731153380908071	1.7596799146367366	1.7480015776879267
469	0.2	0.1	12	0.6731153380908071	1.7596799146367366	1.9016951135946472
469	0.3	0.2	12	0.6731153380908071	1.7596799146367366	1.959052211468635
469	0.4	0.2	12	0.6731153380908071	1.7596799146367366	1.8885927484217715
469	0.5	0.2	12	0.6731153380908071	1.7596799146367366	1.771894646451194
469	0.6	0.1	12	0.6731153380908071	1.7596799146367366	1.8445985244684904
469	0.7	0.3	12	0.6731153380908071	1.7596799146367366	2.0020395563874205
469	0.8	0.2	12	0.6731153380908071	1.7596799146367366	1.9222892815534585
469	0.9	0.1	12	0.6731153380908071	1.7596799146367366	1.9744233761811851
469	1	0.1	12	0.6731153380908071	1.7596799146367366	1.9298273604407723
469	1.1	0.3	12	0.6731153380908071	1.7596799146367366	2.011163036186133
469	1.2	0.7	12	0.6731153380908071	1.7596799146367366	1.80387412510271
471	0.1	0.1	27	1.790121537173167	1.4806609309257384	1.4076428551326117
471	0.2	1.1	27	1.790121537173167	1.4806609309257384	1.6872210844233593
471	0.3	0.1	27	1.790121537173167	1.4806609309257384	1.7932801804484408
471	0.4	0.1	27	1.790121537173167	1.4806609309257384	1.756126965607952
471	0.5	0.1	27	1.790121537173167	1.4806609309257384	1.9106035325892063
471	0.6	0.3	27	1.790121537173167	1.4806609309257384	1.9307676982917616
471	0.7	0.1	27	1.790121537173167	1.4806609309257384	1.9403902456352895
471	0.8	0.6	27	1.790121537173167	1.4806609309257384	2.007950786210518
471	0.9	0.1	27	1.790121537173167	1.4806609309257384	2.0632078092008532
471	1	0.7	27	1.790121537173167	1.4806609309257384	1.9937031487127024
471	1.1	0.6	27	1.790121537173167	1.4806609309257384	2.1137878825289627
471	1.2	0.1	27	1.790121537173167	1.4806609309257384	2.069790607838351
471	1.3	0.4	27	1.790121537173167	1.4806609309257384	2.0521138055987933
471	1.4	0.1	27	1.790121537173167	1.4806609309257384	1.9666493323418517
471	1.5	0.6	27	1.790121537173167	1.4806609309257384	1.9005285066632425
471	1.6	0.3	27	1.790121537173167	1.4806609309257384	1.9686241250445695
471	1.7	0.1	27	1.790121537173167	1.4806609309257384	2.173034265104288
471	1.8	0.5	27	1.790121537173167	1.4806609309257384	1.8989874270786848
471	1.9	0.7	27	1.790121537173167	1.4806609309257384	2.096261230864082
471	2	0.2	27	1.790121537173167	1.4806609309257384	1.85433258530668
471	2.1	0.5	27	1.790121537173167	1.4806609309257384	2.164493865160074
471	2.2	0.1	27	1.790121537173167	1.4806609309257384	2.072018905694716
471	2.3	0.8	27	1.790121537173167	1.4806609309257384	2.0385757139980663
471	2.4	0.7	27	1.790121537173167	1.4806609309257384	1.8495776526331975
471	2.5	0.6	27	1.790121537173167	1.4806609309257384	1.7700294237441214
471	2.6	1.4	27	1.790121537173167	1.4806609309257384	1.9976707191306575
471	2.7	4.2	27	1.790121537173167	1.4806609309257384	1.910620408060342
472	0.1	1	5	2.6769346548300232	0.6532783283840325	0.7414760464134553
472	0.2	0.1	5	2.6769346548300232	0.6532783283840325	0.9615868552462384
472	0.3	0.1	5	2.6769346548300232	0.6532783283840325	0.9903552995867504
472	0.4	0.1	5	2.6769346548300232	0.6532783283840325	0.9485197084017228
472	0.5	0.1	5	2.6769346548300232	0.6532783283840325	1.0453820930683595
48	0.1	1.5	5	0.2912348836641759	0.8514588195964801	1.0924315501726345
48	0.2	0.2	5	0.2912348836641759	0.8514588195964801	0.9643542694326362
48	0.3	0.1	5	0.2912348836641759	0.8514588195964801	1.133663395485761
48	0.4	0.2	5	0.2912348836641759	0.8514588195964801	1.2923396434406362
48	0.5	5.8	5	0.2912348836641759	0.8514588195964801	1.2647363975364472
476	0.1	11.2	9	1.5785992705225944	1.5010562435728911	1.4321521508727426
476	0.2	0.2	9	1.5785992705225944	1.5010562435728911	1.5638224156213665
476	0.3	0.2	9	1.5785992705225944	1.5010562435728911	1.7414582450936231
476	0.4	0.1	9	1.5785992705225944	1.5010562435728911	2.011611473369498
476	0.5	0.3	9	1.5785992705225944	1.5010562435728911	1.9110211880361043
476	0.6	0.1	9	1.5785992705225944	1.5010562435728911	1.8861549020556083
476	0.7	0.1	9	1.5785992705225944	1.5010562435728911	1.865039857509129
476	0.8	0.5	9	1.5785992705225944	1.5010562435728911	1.8611748382235729
476	0.9	0.2	9	1.5785992705225944	1.5010562435728911	2.03978774851715
477	0.1	0.1	15	1.0068761321287605	1.247601048956955	1.3414998072767612
477	0.2	0.2	15	1.0068761321287605	1.247601048956955	1.3904991429169735
477	0.3	0.1	15	1.0068761321287605	1.247601048956955	1.3000563756198211
477	0.4	0.1	15	1.0068761321287605	1.247601048956955	1.4629743565139586
477	0.5	0.1	15	1.0068761321287605	1.247601048956955	1.3629714746863246
477	0.6	0.1	15	1.0068761321287605	1.247601048956955	1.0271093104579951
477	0.7	0.1	15	1.0068761321287605	1.247601048956955	1.598286847573951
477	0.8	0.4	15	1.0068761321287605	1.247601048956955	1.4213954157350868
477	0.9	0.2	15	1.0068761321287605	1.247601048956955	1.544498408604883
477	1	0.5	15	1.0068761321287605	1.247601048956955	1.3995639497320318
477	1.1	0.1	15	1.0068761321287605	1.247601048956955	1.549542167634053
477	1.2	0.1	15	1.0068761321287605	1.247601048956955	1.5831861823767983
477	1.3	0.1	15	1.0068761321287605	1.247601048956955	1.4915436047517243
477	1.4	0.6	15	1.0068761321287605	1.247601048956955	1.5636758061219411
477	1.5	0.2	15	1.0068761321287605	1.247601048956955	1.5008009254098775
478	0.1	0.1	6	1.0808221341427418	1.622034396910499	1.743860435405249
478	0.2	0.1	6	1.0808221341427418	1.622034396910499	1.7190542573596037
478	0.3	0.7	6	1.0808221341427418	1.622034396910499	1.7481057710004133
478	0.4	3	6	1.0808221341427418	1.622034396910499	1.812768734766515
478	0.5	0.2	6	1.0808221341427418	1.622034396910499	1.7984676680149116
478	0.6	1.3	6	1.0808221341427418	1.622034396910499	1.6809982188749724
480	0.1	0.4	8	-0.00902904501557347	1.5967280696213997	1.9687532660476232
480	0.2	1.1	8	-0.00902904501557347	1.5967280696213997	2.1522986326781455
480	0.3	0.4	8	-0.00902904501557347	1.5967280696213997	2.1108432514591793
480	0.4	0.4	8	-0.00902904501557347	1.5967280696213997	2.0343436956367236
480	0.5	3.5	8	-0.00902904501557347	1.5967280696213997	2.227414765053591
480	0.6	1.1	8	-0.00902904501557347	1.5967280696213997	2.0839711676709576
480	0.7	2.4	8	-0.00902904501557347	1.5967280696213997	2.5987906903830913
480	0.8	3.4	8	-0.00902904501557347	1.5967280696213997	2.591752880555123
481	0.1	0.5	6	1.7137694231104106	0.9018933401741056	0.923248686435886
481	0.2	0.1	6	1.7137694231104106	0.9018933401741056	0.8625598906065263
481	0.3	0.6	6	1.7137694231104106	0.9018933401741056	0.7079270146152508
481	0.4	0.6	6	1.7137694231104106	0.9018933401741056	0.9081987308100758
481	0.5	1.6	6	1.7137694231104106	0.9018933401741056	1.1235989938460031
481	0.6	0.6	6	1.7137694231104106	0.9018933401741056	1.0680691473017634
5	0.1	0.1	5	0.610774583997205	1.3981911179369684	1.4055467045171686
5	0.2	0.3	5	0.610774583997205	1.3981911179369684	1.455910137428617
5	0.3	0.6	5	0.610774583997205	1.3981911179369684	1.449488302705221
5	0.4	1.6	5	0.610774583997205	1.3981911179369684	1.372298285047805
5	0.5	4.2	5	0.610774583997205	1.3981911179369684	1.5564478818767646
49	0.1	0.4	23	0.6504544351696968	1.6746652849160448	1.9080987034026964
49	0.2	0.2	23	0.6504544351696968	1.6746652849160448	1.756975048132919
49	0.3	0.1	23	0.6504544351696968	1.6746652849160448	1.8054634037850388
49	0.4	0.2	23	0.6504544351696968	1.6746652849160448	1.9931572363206764
49	0.5	2.5	23	0.6504544351696968	1.6746652849160448	1.8774196769669
49	0.6	0.5	23	0.6504544351696968	1.6746652849160448	2.001900457745753
49	0.7	0.1	23	0.6504544351696968	1.6746652849160448	2.101703362665871
49	0.8	0.1	23	0.6504544351696968	1.6746652849160448	2.0921423837874644
49	0.9	0.6	23	0.6504544351696968	1.6746652849160448	2.1029740114686732
49	1	0.1	23	0.6504544351696968	1.6746652849160448	2.283295709725894
49	1.1	0.1	23	0.6504544351696968	1.6746652849160448	2.1957675371526086
49	1.2	0.1	23	0.6504544351696968	1.6746652849160448	2.184974452434564
49	1.3	2	23	0.6504544351696968	1.6746652849160448	2.1789160289130045
49	1.4	0.1	23	0.6504544351696968	1.6746652849160448	2.0922285141519943
49	1.5	0.1	23	0.6504544351696968	1.6746652849160448	2.247082684798792
49	1.6	0.1	23	0.6504544351696968	1.6746652849160448	2.0901495450353105
49	1.7	1.8	23	0.6504544351696968	1.6746652849160448	2.3257138057279008
49	1.8	1.7	23	0.6504544351696968	1.6746652849160448	2.314019561547218
49	1.9	2.4	23	0.6504544351696968	1.6746652849160448	2.292068482521275
49	2	0.3	23	0.6504544351696968	1.6746652849160448	2.253323387624546
49	2.1	1.1	23	0.6504544351696968	1.6746652849160448	2.435872319068443
49	2.2	0.1	23	0.6504544351696968	1.6746652849160448	2.117349295315953
49	2.3	0.2	23	0.6504544351696968	1.6746652849160448	2.335829732005583
482	0.1	4	16	1.4352859341632571	1.4374806014451689	1.7847612049183028
482	0.2	0.3	16	1.4352859341632571	1.4374806014451689	1.881357798413314
482	0.3	0.1	16	1.4352859341632571	1.4374806014451689	1.9060244635085704
482	0.4	0.1	16	1.4352859341632571	1.4374806014451689	2.0392291305283736
482	0.5	0.2	16	1.4352859341632571	1.4374806014451689	1.7980068840002847
482	0.6	0.3	16	1.4352859341632571	1.4374806014451689	2.0433642535480745
482	0.7	0.4	16	1.4352859341632571	1.4374806014451689	1.7546408910985476
482	0.8	0.5	16	1.4352859341632571	1.4374806014451689	1.9691915214275717
482	0.9	0.1	16	1.4352859341632571	1.4374806014451689	1.906470895922236
482	1	0.1	16	1.4352859341632571	1.4374806014451689	1.8566638473785857
482	1.1	1.8	16	1.4352859341632571	1.4374806014451689	2.1453068943539395
482	1.2	0.1	16	1.4352859341632571	1.4374806014451689	2.0869094135995523
482	1.3	0.4	16	1.4352859341632571	1.4374806014451689	2.132175592931008
482	1.4	2.4	16	1.4352859341632571	1.4374806014451689	2.4283223882515395
482	1.5	0.1	16	1.4352859341632571	1.4374806014451689	2.2995379667444173
482	1.6	1	16	1.4352859341632571	1.4374806014451689	2.492246714446224
483	0.1	0.1	8	1.293640198579058	1.202315626716874	1.2494019193496406
483	0.2	0.1	8	1.293640198579058	1.202315626716874	1.280275579679286
483	0.3	0.1	8	1.293640198579058	1.202315626716874	1.548402196879603
483	0.4	0.2	8	1.293640198579058	1.202315626716874	1.6296909076373762
483	0.5	0.2	8	1.293640198579058	1.202315626716874	1.5802611920835845
483	0.6	0.1	8	1.293640198579058	1.202315626716874	1.770812584833311
483	0.7	2.4	8	1.293640198579058	1.202315626716874	1.3968988018602675
483	0.8	0.3	8	1.293640198579058	1.202315626716874	1.6267220623642038
484	0.1	0.1	19	1.0254031698983164	1.8697188119024852	2.0482662579945643
484	0.2	0.3	19	1.0254031698983164	1.8697188119024852	2.146608454538878
484	0.3	0.2	19	1.0254031698983164	1.8697188119024852	2.018766179588354
484	0.4	0.1	19	1.0254031698983164	1.8697188119024852	2.287817653689932
484	0.5	0.1	19	1.0254031698983164	1.8697188119024852	2.0004657777629813
484	0.6	0.1	19	1.0254031698983164	1.8697188119024852	2.104225487412702
484	0.7	0.1	19	1.0254031698983164	1.8697188119024852	2.3089851734450573
484	0.8	0.2	19	1.0254031698983164	1.8697188119024852	2.1590421497813503
484	0.9	0.3	19	1.0254031698983164	1.8697188119024852	2.2562873396114074
484	1	0.1	19	1.0254031698983164	1.8697188119024852	2.233344481789263
484	1.1	0.8	19	1.0254031698983164	1.8697188119024852	2.264282591516982
484	1.2	0.3	19	1.0254031698983164	1.8697188119024852	2.1346779232049395
484	1.3	0.1	19	1.0254031698983164	1.8697188119024852	2.42404424973047
484	1.4	0.3	19	1.0254031698983164	1.8697188119024852	2.8762885433358627
484	1.5	0.2	19	1.0254031698983164	1.8697188119024852	2.979604352924935
484	1.6	0.4	19	1.0254031698983164	1.8697188119024852	2.317740630629489
484	1.7	0.5	19	1.0254031698983164	1.8697188119024852	2.825706508234007
484	1.8	0.2	19	1.0254031698983164	1.8697188119024852	1.9400585301198792
484	1.9	0.8	19	1.0254031698983164	1.8697188119024852	2.609690332104601
485	0.1	0.1	8	-0.01248723598197099	0.8965151599769214	1.0332140865722503
485	0.2	1.5	8	-0.01248723598197099	0.8965151599769214	1.260955458969012
485	0.3	4	8	-0.01248723598197099	0.8965151599769214	1.5482104200491404
485	0.4	0.2	8	-0.01248723598197099	0.8965151599769214	1.4704145681880865
485	0.5	0.7	8	-0.01248723598197099	0.8965151599769214	1.2192120312929655
485	0.6	0.9	8	-0.01248723598197099	0.8965151599769214	1.4065617321020272
485	0.7	1.4	8	-0.01248723598197099	0.8965151599769214	1.5675111283331142
485	0.8	0.1	8	-0.01248723598197099	0.8965151599769214	1.3808018273689058
486	0.1	0.6	29	0.2511464607883245	1.2959553519948743	1.2917936939618455
486	0.2	0.1	29	0.2511464607883245	1.2959553519948743	1.3583812496759724
486	0.3	0.1	29	0.2511464607883245	1.2959553519948743	1.430841181357548
486	0.4	0.1	29	0.2511464607883245	1.2959553519948743	1.6189055405172983
486	0.5	0.1	29	0.2511464607883245	1.2959553519948743	1.569340501440719
486	0.6	0.1	29	0.2511464607883245	1.2959553519948743	1.7425223791038338
486	0.7	0.2	29	0.2511464607883245	1.2959553519948743	1.6474517200252865
486	0.8	2.9	29	0.2511464607883245	1.2959553519948743	1.8689885449153163
486	0.9	0.1	29	0.2511464607883245	1.2959553519948743	2.002362563449511
486	1	0.1	29	0.2511464607883245	1.2959553519948743	1.8447480831476504
486	1.1	0.1	29	0.2511464607883245	1.2959553519948743	1.894938375644734
486	1.2	0.1	29	0.2511464607883245	1.2959553519948743	1.7780512234632893
486	1.3	0.1	29	0.2511464607883245	1.2959553519948743	1.8396963053505624
486	1.4	0.2	29	0.2511464607883245	1.2959553519948743	1.7824469386509862
486	1.5	0.3	29	0.2511464607883245	1.2959553519948743	1.7465402529494949
486	1.6	0.4	29	0.2511464607883245	1.2959553519948743	1.8054305177965255
486	1.7	0.1	29	0.2511464607883245	1.2959553519948743	1.8108993036318757
486	1.8	0.1	29	0.2511464607883245	1.2959553519948743	1.840509962773582
486	1.9	0.3	29	0.2511464607883245	1.2959553519948743	1.8410067047242356
486	2	0.1	29	0.2511464607883245	1.2959553519948743	1.8567781949566269
486	2.1	0.1	29	0.2511464607883245	1.2959553519948743	1.9123533994423785
486	2.2	0.1	29	0.2511464607883245	1.2959553519948743	1.9151255342519544
486	2.3	0.1	29	0.2511464607883245	1.2959553519948743	2.011941074804263
486	2.4	0.1	29	0.2511464607883245	1.2959553519948743	1.9106946867920105
486	2.5	0.1	29	0.2511464607883245	1.2959553519948743	2.018557807834769
486	2.6	0.2	29	0.2511464607883245	1.2959553519948743	1.985192307588857
486	2.7	0.4	29	0.2511464607883245	1.2959553519948743	2.0176820663617105
486	2.8	0.3	29	0.2511464607883245	1.2959553519948743	2.117474548286585
486	2.9	0.1	29	0.2511464607883245	1.2959553519948743	1.9475327977939263
487	0.1	0.1	5	5.052723113173619	1.4395543056599904	1.8836820553100984
487	0.2	0.1	5	5.052723113173619	1.4395543056599904	1.837147135756204
487	0.3	0.1	5	5.052723113173619	1.4395543056599904	1.8510951800926347
487	0.4	0.5	5	5.052723113173619	1.4395543056599904	1.2032692463296912
487	0.5	2	5	5.052723113173619	1.4395543056599904	1.7439209309914203
488	0.1	0.1	9	0.918432229174301	2.122661141196104	2.249125917794718
488	0.2	0.1	9	0.918432229174301	2.122661141196104	2.4216557365104534
488	0.3	0.1	9	0.918432229174301	2.122661141196104	2.5360816345664152
488	0.4	0.1	9	0.918432229174301	2.122661141196104	2.4225048021813205
488	0.5	0.1	9	0.918432229174301	2.122661141196104	2.4578427003758776
488	0.6	0.2	9	0.918432229174301	2.122661141196104	2.4196179332256467
488	0.7	0.1	9	0.918432229174301	2.122661141196104	2.3473735524613484
488	0.8	0.1	9	0.918432229174301	2.122661141196104	2.4195168382776435
488	0.9	14.7	9	0.918432229174301	2.122661141196104	2.644735314188881
489	0.1	0.1	14	1.6541148328911512	2.084505860769332	2.1357553723275995
489	0.2	0.1	14	1.6541148328911512	2.084505860769332	1.9057933938399343
489	0.3	0.1	14	1.6541148328911512	2.084505860769332	1.9173240716186517
489	0.4	0.1	14	1.6541148328911512	2.084505860769332	2.1462950882735456
489	0.5	0.1	14	1.6541148328911512	2.084505860769332	2.2132697239622696
489	0.6	0.1	14	1.6541148328911512	2.084505860769332	2.0596583186926765
489	0.7	0.1	14	1.6541148328911512	2.084505860769332	2.145932395665083
489	0.8	0.1	14	1.6541148328911512	2.084505860769332	2.2954370466536824
489	0.9	0.1	14	1.6541148328911512	2.084505860769332	2.331085241121482
489	1	0.1	14	1.6541148328911512	2.084505860769332	2.185340888436394
489	1.1	0.4	14	1.6541148328911512	2.084505860769332	2.160477611545898
489	1.2	1.2	14	1.6541148328911512	2.084505860769332	2.190321582437176
489	1.3	0.3	14	1.6541148328911512	2.084505860769332	2.023176692254318
489	1.4	0.8	14	1.6541148328911512	2.084505860769332	2.180215725016244
491	0.1	0.1	5	0.35801725020259617	1.1778291690563525	1.2893732660201676
491	0.2	0.5	5	0.35801725020259617	1.1778291690563525	1.4410831960024817
491	0.3	0.1	5	0.35801725020259617	1.1778291690563525	1.4377408411527444
491	0.4	0.1	5	0.35801725020259617	1.1778291690563525	1.5314827068327814
491	0.5	0.4	5	0.35801725020259617	1.1778291690563525	1.394676562791346
492	0.1	0.2	8	0.35379160349443556	1.4517934255893543	1.583590392799605
492	0.2	1.8	8	0.35379160349443556	1.4517934255893543	2.097730315067569
492	0.3	1.6	8	0.35379160349443556	1.4517934255893543	1.9729856821456964
492	0.4	1.3	8	0.35379160349443556	1.4517934255893543	1.7709894103037438
492	0.5	0.6	8	0.35379160349443556	1.4517934255893543	1.8110016987836997
492	0.6	1.1	8	0.35379160349443556	1.4517934255893543	1.9526621199680343
492	0.7	0.6	8	0.35379160349443556	1.4517934255893543	1.7581421960642003
492	0.8	0.1	8	0.35379160349443556	1.4517934255893543	1.7032065813631507
493	0.1	0.8	5	0.740989345120266	1.9384765097426988	1.7584201176021528
493	0.2	0.1	5	0.740989345120266	1.9384765097426988	1.8856324638331696
493	0.3	0.1	5	0.740989345120266	1.9384765097426988	2.010322674302796
493	0.4	0.3	5	0.740989345120266	1.9384765097426988	2.2209015110086128
493	0.5	9.3	5	0.740989345120266	1.9384765097426988	2.048686264939407
494	0.1	0.1	15	0.8878841762319207	1.181699563928489	1.6388955045552198
494	0.2	0.1	15	0.8878841762319207	1.181699563928489	1.7710440183918716
494	0.3	0.1	15	0.8878841762319207	1.181699563928489	1.6036850975242949
494	0.4	0.1	15	0.8878841762319207	1.181699563928489	1.0755816617225245
494	0.5	0.1	15	0.8878841762319207	1.181699563928489	1.863268853523953
494	0.6	0.1	15	0.8878841762319207	1.181699563928489	1.640994162256196
494	0.7	0.2	15	0.8878841762319207	1.181699563928489	1.8771609335070256
494	0.8	0.7	15	0.8878841762319207	1.181699563928489	1.9372599506424817
494	0.9	4	15	0.8878841762319207	1.181699563928489	1.7541800755773564
494	1	7.8	15	0.8878841762319207	1.181699563928489	2.1629175493455772
494	1.1	0.2	15	0.8878841762319207	1.181699563928489	2.347652893605303
494	1.2	0.1	15	0.8878841762319207	1.181699563928489	2.3252869909921254
494	1.3	0.1	15	0.8878841762319207	1.181699563928489	1.7763846802560854
494	1.4	0.3	15	0.8878841762319207	1.181699563928489	2.2765327039592265
494	1.5	0.1	15	0.8878841762319207	1.181699563928489	2.035863932335142
51	0.1	0.1	26	0.15108744996041062	0.5675023340929505	0.7367317850444504
51	0.2	0.1	26	0.15108744996041062	0.5675023340929505	0.6874535430119522
51	0.3	0.1	26	0.15108744996041062	0.5675023340929505	0.6734227123340852
51	0.4	0.3	26	0.15108744996041062	0.5675023340929505	0.9319116050045976
51	0.5	0.1	26	0.15108744996041062	0.5675023340929505	0.9513117612223924
51	0.6	0.1	26	0.15108744996041062	0.5675023340929505	1.1296016066645032
51	0.7	0.2	26	0.15108744996041062	0.5675023340929505	1.1094305548292105
51	0.8	0.1	26	0.15108744996041062	0.5675023340929505	1.1126687477348876
51	0.9	0.1	26	0.15108744996041062	0.5675023340929505	1.1869243940813916
51	1	0.1	26	0.15108744996041062	0.5675023340929505	1.0414241712139216
51	1.1	0.1	26	0.15108744996041062	0.5675023340929505	1.1494556937627665
51	1.2	0.1	26	0.15108744996041062	0.5675023340929505	1.0771483998584488
51	1.3	0.1	26	0.15108744996041062	0.5675023340929505	1.1106436825100034
51	1.4	0.1	26	0.15108744996041062	0.5675023340929505	1.2676970949535291
51	1.5	0.2	26	0.15108744996041062	0.5675023340929505	1.0105298255500403
51	1.6	0.1	26	0.15108744996041062	0.5675023340929505	1.2211832775564395
51	1.7	0.1	26	0.15108744996041062	0.5675023340929505	1.0612619989838787
51	1.8	0.1	26	0.15108744996041062	0.5675023340929505	1.0173886780126655
51	1.9	0.1	26	0.15108744996041062	0.5675023340929505	1.153607181431189
51	2	0.2	26	0.15108744996041062	0.5675023340929505	1.264474037988374
51	2.1	0.1	26	0.15108744996041062	0.5675023340929505	1.248449454475662
51	2.2	0.1	26	0.15108744996041062	0.5675023340929505	1.1895233888113668
51	2.3	0.1	26	0.15108744996041062	0.5675023340929505	1.1926025735920986
51	2.4	0.1	26	0.15108744996041062	0.5675023340929505	1.1137103431651014
51	2.5	0.3	26	0.15108744996041062	0.5675023340929505	1.2179078587707204
51	2.6	1.7	26	0.15108744996041062	0.5675023340929505	1.0184891292194354
498	0.1	0.3	39	0.25702973096817733	1.1106346409914192	1.7815843997864482
498	0.2	0.2	39	0.25702973096817733	1.1106346409914192	1.98049231832674
498	0.3	0.1	39	0.25702973096817733	1.1106346409914192	2.119212997933019
498	0.4	0.1	39	0.25702973096817733	1.1106346409914192	2.3411806278288685
498	0.5	0.1	39	0.25702973096817733	1.1106346409914192	2.2610046861914137
498	0.6	0.1	39	0.25702973096817733	1.1106346409914192	2.4022830656955447
498	0.7	0.1	39	0.25702973096817733	1.1106346409914192	2.1338332033860476
498	0.8	0.1	39	0.25702973096817733	1.1106346409914192	2.1852554111889284
498	0.9	0.3	39	0.25702973096817733	1.1106346409914192	2.170418104393413
498	1	0.1	39	0.25702973096817733	1.1106346409914192	2.1366270420074684
498	1.1	0.3	39	0.25702973096817733	1.1106346409914192	2.1001973925614057
498	1.2	0.1	39	0.25702973096817733	1.1106346409914192	1.9766781993389055
498	1.3	0.1	39	0.25702973096817733	1.1106346409914192	2.2079393839496917
498	1.4	1.3	39	0.25702973096817733	1.1106346409914192	2.053630025378946
498	1.5	0.1	39	0.25702973096817733	1.1106346409914192	2.2658455219560474
498	1.6	0.1	39	0.25702973096817733	1.1106346409914192	2.362963827591553
498	1.7	0.1	39	0.25702973096817733	1.1106346409914192	2.2602172843423056
498	1.8	0.5	39	0.25702973096817733	1.1106346409914192	2.566724852027414
498	1.9	0.2	39	0.25702973096817733	1.1106346409914192	2.4274145622808265
498	2	0.2	39	0.25702973096817733	1.1106346409914192	2.2084557955629136
498	2.1	0.3	39	0.25702973096817733	1.1106346409914192	2.2820917735237796
498	2.2	0.2	39	0.25702973096817733	1.1106346409914192	2.1859297971098424
498	2.3	0.3	39	0.25702973096817733	1.1106346409914192	2.5622326357493734
498	2.4	0.4	39	0.25702973096817733	1.1106346409914192	2.3453062276410273
498	2.5	0.1	39	0.25702973096817733	1.1106346409914192	2.3866407746436855
498	2.6	0.6	39	0.25702973096817733	1.1106346409914192	2.2909532626588716
498	2.7	0.4	39	0.25702973096817733	1.1106346409914192	2.398918061257299
498	2.8	0.4	39	0.25702973096817733	1.1106346409914192	2.321208333682509
498	2.9	0.2	39	0.25702973096817733	1.1106346409914192	2.130487874304069
498	3	0.7	39	0.25702973096817733	1.1106346409914192	2.418819152929504
498	3.1	0.2	39	0.25702973096817733	1.1106346409914192	2.462668135467768
498	3.2	0.4	39	0.25702973096817733	1.1106346409914192	2.427043440091448
498	3.3	0.7	39	0.25702973096817733	1.1106346409914192	2.365303711019613
498	3.4	0.6	39	0.25702973096817733	1.1106346409914192	2.118102057686795
498	3.5	0.9	39	0.25702973096817733	1.1106346409914192	2.3038854401661606
498	3.6	1.2	39	0.25702973096817733	1.1106346409914192	2.39640272445363
498	3.7	0.6	39	0.25702973096817733	1.1106346409914192	2.468607044232162
498	3.8	1.2	39	0.25702973096817733	1.1106346409914192	2.355140602201812
498	3.9	2.2	39	0.25702973096817733	1.1106346409914192	2.469270719997626
499	0.1	0.2	5	0.6617096655685455	1.789897171931931	1.8677898501852992
499	0.2	0.1	5	0.6617096655685455	1.789897171931931	2.0531781310564172
499	0.3	0.1	5	0.6617096655685455	1.789897171931931	2.034721038857881
499	0.4	0.5	5	0.6617096655685455	1.789897171931931	2.1407763478400095
499	0.5	0.6	5	0.6617096655685455	1.789897171931931	2.032822278549826
500	0.1	0.1	11	1.3560120394565165	2.2796704088079496	2.299552420068776
500	0.2	0.1	11	1.3560120394565165	2.2796704088079496	2.3507128370066472
500	0.3	0.1	11	1.3560120394565165	2.2796704088079496	2.552209333822902
500	0.4	0.1	11	1.3560120394565165	2.2796704088079496	2.5651280892932267
500	0.5	0.1	11	1.3560120394565165	2.2796704088079496	2.40949190214701
500	0.6	0.1	11	1.3560120394565165	2.2796704088079496	2.3388573459725084
500	0.7	5.9	11	1.3560120394565165	2.2796704088079496	2.42834030972944
500	0.8	1.4	11	1.3560120394565165	2.2796704088079496	2.48854230950987
500	0.9	0.8	11	1.3560120394565165	2.2796704088079496	2.2902413079314976
500	1	0.3	11	1.3560120394565165	2.2796704088079496	2.5139590127677565
500	1.1	7.4	11	1.3560120394565165	2.2796704088079496	2.2729083022368344
501	0.1	3.1	59	1.6986487832032144	1.6227932313677105	1.48113130896022
501	0.2	0.3	59	1.6986487832032144	1.6227932313677105	1.4385684771976548
501	0.3	0.1	59	1.6986487832032144	1.6227932313677105	1.5466669076515718
501	0.4	0.1	59	1.6986487832032144	1.6227932313677105	1.6631305991234295
501	0.5	0.1	59	1.6986487832032144	1.6227932313677105	1.9773918427024315
501	0.6	0.1	59	1.6986487832032144	1.6227932313677105	1.6840207939073684
501	0.7	0.2	59	1.6986487832032144	1.6227932313677105	1.7892030832456427
501	0.8	0.1	59	1.6986487832032144	1.6227932313677105	1.8295862652857735
501	0.9	0.1	59	1.6986487832032144	1.6227932313677105	1.8120233140543849
501	1	0.1	59	1.6986487832032144	1.6227932313677105	1.9251996914158145
501	1.1	0.1	59	1.6986487832032144	1.6227932313677105	1.7910619929237666
501	1.2	0.1	59	1.6986487832032144	1.6227932313677105	1.8688325481126384
501	1.3	0.1	59	1.6986487832032144	1.6227932313677105	2.0966294654622804
501	1.4	0.1	59	1.6986487832032144	1.6227932313677105	1.95280556576081
501	1.5	0.2	59	1.6986487832032144	1.6227932313677105	1.8632213602254692
501	1.6	0.1	59	1.6986487832032144	1.6227932313677105	1.7686011474980212
501	1.7	0.1	59	1.6986487832032144	1.6227932313677105	1.6976427047102822
501	1.8	0.1	59	1.6986487832032144	1.6227932313677105	1.7622783290848338
501	1.9	0.1	59	1.6986487832032144	1.6227932313677105	1.8570246453501529
501	2	0.1	59	1.6986487832032144	1.6227932313677105	1.8539280378532
501	2.1	0.1	59	1.6986487832032144	1.6227932313677105	1.9086294112186335
501	2.2	0.1	59	1.6986487832032144	1.6227932313677105	1.9268818860956691
501	2.3	0.1	59	1.6986487832032144	1.6227932313677105	2.0023543102486507
501	2.4	0.1	59	1.6986487832032144	1.6227932313677105	2.0981766556577908
501	2.5	0.1	59	1.6986487832032144	1.6227932313677105	2.126557946238238
501	2.6	0.2	59	1.6986487832032144	1.6227932313677105	1.8673977916253657
501	2.7	0.1	59	1.6986487832032144	1.6227932313677105	2.131995997985549
501	2.8	0.1	59	1.6986487832032144	1.6227932313677105	1.99640796140296
501	2.9	0.1	59	1.6986487832032144	1.6227932313677105	2.137886952664495
501	3	0.2	59	1.6986487832032144	1.6227932313677105	1.982400299983563
501	3.1	0.8	59	1.6986487832032144	1.6227932313677105	2.16575023283129
501	3.2	0.1	59	1.6986487832032144	1.6227932313677105	2.0385945809697525
501	3.3	0.4	59	1.6986487832032144	1.6227932313677105	2.193087101448247
501	3.4	0.1	59	1.6986487832032144	1.6227932313677105	2.272935862714345
501	3.5	0.2	59	1.6986487832032144	1.6227932313677105	2.1269466465707425
501	3.6	0.1	59	1.6986487832032144	1.6227932313677105	2.2489417744351643
501	3.7	0.1	59	1.6986487832032144	1.6227932313677105	2.342439223196883
501	3.8	0.1	59	1.6986487832032144	1.6227932313677105	2.4347341655916277
501	3.9	0.1	59	1.6986487832032144	1.6227932313677105	2.527210196932981
501	4	0.1	59	1.6986487832032144	1.6227932313677105	2.2578471251831447
501	4.1	0.4	59	1.6986487832032144	1.6227932313677105	2.437396219614109
501	4.2	0.1	59	1.6986487832032144	1.6227932313677105	2.398140779382082
501	4.3	0.1	59	1.6986487832032144	1.6227932313677105	2.418986050173958
501	4.4	0.1	59	1.6986487832032144	1.6227932313677105	2.307827527691353
501	4.5	0.6	59	1.6986487832032144	1.6227932313677105	2.298415523794969
501	4.6	0.1	59	1.6986487832032144	1.6227932313677105	2.4138683538928105
501	4.7	0.2	59	1.6986487832032144	1.6227932313677105	2.1103586151924225
501	4.8	0.2	59	1.6986487832032144	1.6227932313677105	2.4114927820484695
501	4.9	0.1	59	1.6986487832032144	1.6227932313677105	2.3138321563246977
501	5	0.1	59	1.6986487832032144	1.6227932313677105	2.383051968784392
501	5.1	0.1	59	1.6986487832032144	1.6227932313677105	2.496268933198605
501	5.2	0.1	59	1.6986487832032144	1.6227932313677105	2.5973515049908458
501	5.3	0.3	59	1.6986487832032144	1.6227932313677105	2.4794829088499157
501	5.4	0.1	59	1.6986487832032144	1.6227932313677105	2.3795133334087692
501	5.5	0.1	59	1.6986487832032144	1.6227932313677105	2.561668412569512
501	5.6	0.1	59	1.6986487832032144	1.6227932313677105	2.58638593369817
501	5.7	0.2	59	1.6986487832032144	1.6227932313677105	2.4499376095874905
501	5.8	0.1	59	1.6986487832032144	1.6227932313677105	2.4842310869311355
501	5.9	0.1	59	1.6986487832032144	1.6227932313677105	2.422493921501573
502	0.1	0.4	10	0.8758092848639935	1.486254189985406	1.934297023979191
502	0.2	0.3	10	0.8758092848639935	1.486254189985406	1.8503028433750848
502	0.3	0.1	10	0.8758092848639935	1.486254189985406	1.9220382153168152
502	0.4	1	10	0.8758092848639935	1.486254189985406	1.8916463721414396
502	0.5	1	10	0.8758092848639935	1.486254189985406	2.0670958081643844
502	0.6	1.7	10	0.8758092848639935	1.486254189985406	2.198671416826498
502	0.7	4.1	10	0.8758092848639935	1.486254189985406	2.0154884817414938
502	0.8	0.4	10	0.8758092848639935	1.486254189985406	2.0261053918221106
502	0.9	1.2	10	0.8758092848639935	1.486254189985406	2.060002070397586
502	1	2.3	10	0.8758092848639935	1.486254189985406	2.1772432234901284
52	0.1	0.7	10	1.4888569754865022	1.567918643898139	1.6058124896411397
52	0.2	0.3	10	1.4888569754865022	1.567918643898139	1.88948414099209
52	0.3	0.1	10	1.4888569754865022	1.567918643898139	1.84037557930997
52	0.4	0.1	10	1.4888569754865022	1.567918643898139	1.8827181632830277
52	0.5	0.1	10	1.4888569754865022	1.567918643898139	1.6454367112186328
52	0.6	1.7	10	1.4888569754865022	1.567918643898139	1.8732602860771976
52	0.7	0.4	10	1.4888569754865022	1.567918643898139	1.7323517804729176
52	0.8	1.4	10	1.4888569754865022	1.567918643898139	1.8489638687697596
52	0.9	0.6	10	1.4888569754865022	1.567918643898139	1.805898672888117
52	1	0.9	10	1.4888569754865022	1.567918643898139	1.6357485716406257
504	0.1	1.6	20	0.5372817074842752	2.008808633785552	2.2610677459572424
504	0.2	0.4	20	0.5372817074842752	2.008808633785552	1.9385710076933915
504	0.3	0.1	20	0.5372817074842752	2.008808633785552	2.087695062846739
504	0.4	0.9	20	0.5372817074842752	2.008808633785552	2.099772748499595
504	0.5	0.8	20	0.5372817074842752	2.008808633785552	2.010672408950865
504	0.6	4.5	20	0.5372817074842752	2.008808633785552	2.038356428280739
504	0.7	0.4	20	0.5372817074842752	2.008808633785552	2.194749707085701
504	0.8	0.1	20	0.5372817074842752	2.008808633785552	2.316975609109908
504	0.9	0.1	20	0.5372817074842752	2.008808633785552	2.281541474532496
504	1	0.1	20	0.5372817074842752	2.008808633785552	2.129203409603188
504	1.1	0.9	20	0.5372817074842752	2.008808633785552	2.120417893722009
504	1.2	0.1	20	0.5372817074842752	2.008808633785552	2.292426303773385
504	1.3	0.2	20	0.5372817074842752	2.008808633785552	2.458418729838725
504	1.4	0.1	20	0.5372817074842752	2.008808633785552	2.3624741783361305
504	1.5	0.1	20	0.5372817074842752	2.008808633785552	2.418307610865027
504	1.6	0.3	20	0.5372817074842752	2.008808633785552	2.116237999241067
504	1.7	0.2	20	0.5372817074842752	2.008808633785552	2.4268592773561215
504	1.8	0.3	20	0.5372817074842752	2.008808633785552	2.3453723331194913
504	1.9	0.2	20	0.5372817074842752	2.008808633785552	2.478704975739503
504	2	0.5	20	0.5372817074842752	2.008808633785552	2.3631478122729437
505	0.1	0.1	19	0.4518695058599114	0.7685414324275268	1.279952078354258
505	0.2	0.8	19	0.4518695058599114	0.7685414324275268	1.2730301256990004
505	0.3	0.3	19	0.4518695058599114	0.7685414324275268	1.253614406871736
505	0.4	1.4	19	0.4518695058599114	0.7685414324275268	1.3455863331100866
505	0.5	0.1	19	0.4518695058599114	0.7685414324275268	1.416068639191579
505	0.6	2.4	19	0.4518695058599114	0.7685414324275268	1.8572885450472032
505	0.7	0.6	19	0.4518695058599114	0.7685414324275268	1.817222473713359
[truncated: 26,701 more rows]
