# Supplementary material for: Long-Term Motor Learning in the “Wild” With High Volume Video Game Data
Source: Front Hum Neurosci. 2021 Dec 20;15:777779. doi: 10.3389/fnhum.2021.777779 (PMC8720934; doi:10.3389/fnhum.2021.777779)
Supplement: Supplementary File 3 — Simulated test data for use with sample R code, test_set_sim.csv. [file Data_Sheet_3.CSV]

subject_id	time	time_skipped	n_time_subject	median_practice_amount	start_performance	daily_performance
354	0.1	4.1	20	0.32198801877349614	1.602164390648296	1.6990580091270584
354	0.2	0.1	20	0.32198801877349614	1.602164390648296	1.6917922642221768
354	0.3	1.6	20	0.32198801877349614	1.602164390648296	1.7725500230755136
354	0.4	0.1	20	0.32198801877349614	1.602164390648296	1.75815762334924
354	0.5	0.2	20	0.32198801877349614	1.602164390648296	1.7717902727946884
354	0.6	0.5	20	0.32198801877349614	1.602164390648296	1.784862213188913
354	0.7	0.7	20	0.32198801877349614	1.602164390648296	1.9564983191765843
354	0.8	0.2	20	0.32198801877349614	1.602164390648296	1.8564685254867133
354	0.9	0.1	20	0.32198801877349614	1.602164390648296	1.9735707061964016
354	1	0.4	20	0.32198801877349614	1.602164390648296	2.103746916055842
354	1.1	0.1	20	0.32198801877349614	1.602164390648296	2.1841667182419693
354	1.2	0.4	20	0.32198801877349614	1.602164390648296	2.0686296524598173
354	1.3	0.1	20	0.32198801877349614	1.602164390648296	1.9562200995137335
354	1.4	0.5	20	0.32198801877349614	1.602164390648296	2.151644051097065
354	1.5	0.1	20	0.32198801877349614	1.602164390648296	2.482672019369526
354	1.6	0.1	20	0.32198801877349614	1.602164390648296	2.2649737817739553
354	1.7	0.6	20	0.32198801877349614	1.602164390648296	1.9163704299495612
354	1.8	0.3	20	0.32198801877349614	1.602164390648296	2.1912221645693988
354	1.9	1.5	20	0.32198801877349614	1.602164390648296	2.2930463261710163
354	2	0.3	20	0.32198801877349614	1.602164390648296	2.2590845996302513
358	0.1	0.4	5	2.435076651651412	1.960800904998184	2.279407675552022
358	0.2	0.3	5	2.435076651651412	1.960800904998184	2.0957087314277625
358	0.3	0.1	5	2.435076651651412	1.960800904998184	1.638085164021874
358	0.4	0.1	5	2.435076651651412	1.960800904998184	2.180582029648626
358	0.5	1.1	5	2.435076651651412	1.960800904998184	2.2154093922891804
363	0.1	0.1	19	2.476789088902995	1.2533944751018986	1.5435007370530776
363	0.2	0.1	19	2.476789088902995	1.2533944751018986	1.3337193768495808
363	0.3	0.4	19	2.476789088902995	1.2533944751018986	1.5588748052497414
363	0.4	0.1	19	2.476789088902995	1.2533944751018986	1.564740811330937
363	0.5	0.1	19	2.476789088902995	1.2533944751018986	1.7093173093999292
363	0.6	0.1	19	2.476789088902995	1.2533944751018986	1.8667594451440384
363	0.7	0.1	19	2.476789088902995	1.2533944751018986	1.1664380734458846
363	0.8	0.1	19	2.476789088902995	1.2533944751018986	1.6444098313859292
363	0.9	0.6	19	2.476789088902995	1.2533944751018986	1.7736194156549423
363	1	0.2	19	2.476789088902995	1.2533944751018986	1.6776780484872924
363	1.1	0.1	19	2.476789088902995	1.2533944751018986	1.569290577888934
363	1.2	0.1	19	2.476789088902995	1.2533944751018986	1.7788789124212971
363	1.3	0.1	19	2.476789088902995	1.2533944751018986	1.8875617888673095
363	1.4	0.2	19	2.476789088902995	1.2533944751018986	2.0056007368181663
363	1.5	4	19	2.476789088902995	1.2533944751018986	1.8146066761722135
363	1.6	0.9	19	2.476789088902995	1.2533944751018986	1.9938709708452305
363	1.7	0.4	19	2.476789088902995	1.2533944751018986	2.0031970217587576
363	1.8	0.1	19	2.476789088902995	1.2533944751018986	1.9714023817485016
363	1.9	0.1	19	2.476789088902995	1.2533944751018986	1.8719327361975535
364	0.1	1.4	22	0.40055364471115174	2.1230730393459827	2.1009594032743184
364	0.2	0.2	22	0.40055364471115174	2.1230730393459827	2.2431889196933694
364	0.3	0.1	22	0.40055364471115174	2.1230730393459827	2.3100031968961585
364	0.4	0.1	22	0.40055364471115174	2.1230730393459827	2.1644018937678355
364	0.5	0.1	22	0.40055364471115174	2.1230730393459827	2.175067315700928
364	0.6	0.1	22	0.40055364471115174	2.1230730393459827	2.1874114009635788
364	0.7	0.1	22	0.40055364471115174	2.1230730393459827	2.3906993801403233
364	0.8	0.3	22	0.40055364471115174	2.1230730393459827	2.3538346498699503
364	0.9	0.4	22	0.40055364471115174	2.1230730393459827	2.3837234710687025
364	1	1.2	22	0.40055364471115174	2.1230730393459827	2.4028780032263306
364	1.1	0.9	22	0.40055364471115174	2.1230730393459827	2.4812671409059783
364	1.2	0.1	22	0.40055364471115174	2.1230730393459827	2.4393638972003924
364	1.3	0.2	22	0.40055364471115174	2.1230730393459827	2.5287480131665245
364	1.4	0.2	22	0.40055364471115174	2.1230730393459827	2.5993706083751063
364	1.5	0.3	22	0.40055364471115174	2.1230730393459827	2.6282705125956127
364	1.6	0.3	22	0.40055364471115174	2.1230730393459827	2.7509982571940443
364	1.7	0.6	22	0.40055364471115174	2.1230730393459827	2.7103086230585425
364	1.8	0.1	22	0.40055364471115174	2.1230730393459827	2.4822749025478124
364	1.9	0.2	22	0.40055364471115174	2.1230730393459827	2.692366118688101
364	2	0.1	22	0.40055364471115174	2.1230730393459827	2.761725686626471
364	2.1	0.4	22	0.40055364471115174	2.1230730393459827	2.6295444381392787
364	2.2	1.6	22	0.40055364471115174	2.1230730393459827	2.4224838952666445
376	0.1	0.5	5	0.8387366473544389	1.051798971515968	1.068833953055382
376	0.2	0.6	5	0.8387366473544389	1.051798971515968	1.3454190669598878
376	0.3	0.3	5	0.8387366473544389	1.051798971515968	1.394671457163779
376	0.4	0.2	5	0.8387366473544389	1.051798971515968	1.0798073924501337
376	0.5	0.5	5	0.8387366473544389	1.051798971515968	1.2346143406078738
379	0.1	1.4	7	1.65407405917719	1.8656963329818541	2.162171489848517
379	0.2	4.7	7	1.65407405917719	1.8656963329818541	1.9357997414797357
379	0.3	5.5	7	1.65407405917719	1.8656963329818541	2.119114896931369
379	0.4	1	7	1.65407405917719	1.8656963329818541	2.3235598921015503
379	0.5	0.1	7	1.65407405917719	1.8656963329818541	2.4204598547216354
379	0.6	0.1	7	1.65407405917719	1.8656963329818541	2.1330749947069867
379	0.7	0.2	7	1.65407405917719	1.8656963329818541	2.2298430480773472
386	0.1	0.1	6	0.17524974550120537	2.068901399576397	2.280075120703965
386	0.2	0.7	6	0.17524974550120537	2.068901399576397	2.0966401730056106
386	0.3	0.1	6	0.17524974550120537	2.068901399576397	2.1799051522965547
386	0.4	0.1	6	0.17524974550120537	2.068901399576397	2.100752721468104
386	0.5	0.2	6	0.17524974550120537	2.068901399576397	2.5117193889416702
386	0.6	0.4	6	0.17524974550120537	2.068901399576397	2.07790600171702
394	0.1	0.1	43	3.1891174912415448	1.8126708950209265	1.890873378386127
394	0.2	0.3	43	3.1891174912415448	1.8126708950209265	2.0426994014474658
394	0.3	0.1	43	3.1891174912415448	1.8126708950209265	2.1451167439748495
394	0.4	0.2	43	3.1891174912415448	1.8126708950209265	2.022037539144383
394	0.5	0.2	43	3.1891174912415448	1.8126708950209265	2.0638411263247036
394	0.6	0.3	43	3.1891174912415448	1.8126708950209265	2.2842671934831293
394	0.7	0.1	43	3.1891174912415448	1.8126708950209265	2.063295426258195
394	0.8	0.1	43	3.1891174912415448	1.8126708950209265	2.31904873936964
394	0.9	0.1	43	3.1891174912415448	1.8126708950209265	2.398701411835233
394	1	0.1	43	3.1891174912415448	1.8126708950209265	2.2796212500367483
394	1.1	0.1	43	3.1891174912415448	1.8126708950209265	2.242722062576685
394	1.2	0.2	43	3.1891174912415448	1.8126708950209265	2.3805673322866725
394	1.3	0.1	43	3.1891174912415448	1.8126708950209265	2.659148875339641
394	1.4	0.1	43	3.1891174912415448	1.8126708950209265	2.247586336614776
394	1.5	0.1	43	3.1891174912415448	1.8126708950209265	2.579865217384694
394	1.6	0.1	43	3.1891174912415448	1.8126708950209265	2.5309070460693537
394	1.7	0.1	43	3.1891174912415448	1.8126708950209265	2.5865406435195544
394	1.8	0.1	43	3.1891174912415448	1.8126708950209265	2.6518475812217166
394	1.9	0.1	43	3.1891174912415448	1.8126708950209265	2.646757619215198
394	2	0.1	43	3.1891174912415448	1.8126708950209265	2.5829664386037066
394	2.1	0.1	43	3.1891174912415448	1.8126708950209265	2.66354671096639
394	2.2	0.1	43	3.1891174912415448	1.8126708950209265	2.64154163088914
394	2.3	0.3	43	3.1891174912415448	1.8126708950209265	2.6807242877400053
394	2.4	0.1	43	3.1891174912415448	1.8126708950209265	2.989740205538487
394	2.5	2.7	43	3.1891174912415448	1.8126708950209265	3.170642226036474
394	2.6	0.1	43	3.1891174912415448	1.8126708950209265	3.198992540122278
394	2.7	0.1	43	3.1891174912415448	1.8126708950209265	3.5935124101248683
394	2.8	1.6	43	3.1891174912415448	1.8126708950209265	3.3118358652099613
394	2.9	0.2	43	3.1891174912415448	1.8126708950209265	3.3164781549712403
394	3	0.2	43	3.1891174912415448	1.8126708950209265	3.597970883180879
394	3.1	0.1	43	3.1891174912415448	1.8126708950209265	3.751004961945443
394	3.2	0.1	43	3.1891174912415448	1.8126708950209265	3.447327511689443
394	3.3	0.2	43	3.1891174912415448	1.8126708950209265	3.5688670367911324
394	3.4	0.2	43	3.1891174912415448	1.8126708950209265	3.331355140330022
394	3.5	0.1	43	3.1891174912415448	1.8126708950209265	3.633230776680635
394	3.6	0.1	43	3.1891174912415448	1.8126708950209265	3.5305816470937783
394	3.7	0.1	43	3.1891174912415448	1.8126708950209265	3.819700474243371
394	3.8	0.1	43	3.1891174912415448	1.8126708950209265	3.435371763926765
394	3.9	0.2	43	3.1891174912415448	1.8126708950209265	3.610572360021755
394	4	0.3	43	3.1891174912415448	1.8126708950209265	3.639119559823248
394	4.1	0.3	43	3.1891174912415448	1.8126708950209265	3.6839046882789095
394	4.2	0.1	43	3.1891174912415448	1.8126708950209265	3.5395756527338404
394	4.3	0.4	43	3.1891174912415448	1.8126708950209265	3.564276768409697
399	0.1	0.1	6	0.01900474837049842	1.6463224265003782	1.523221086363591
399	0.2	0.1	6	0.01900474837049842	1.6463224265003782	1.5718523436408305
399	0.3	0.4	6	0.01900474837049842	1.6463224265003782	1.5910701288127491
399	0.4	4.5	6	0.01900474837049842	1.6463224265003782	1.6667145499799385
399	0.5	0.3	6	0.01900474837049842	1.6463224265003782	1.918189018764099
399	0.6	0.2	6	0.01900474837049842	1.6463224265003782	1.8838382215881124
400	0.1	0.1	8	1.2219773825444282	2.1559222756073413	2.111168629809223
400	0.2	0.1	8	1.2219773825444282	2.1559222756073413	2.1696257727821524
400	0.3	0.2	8	1.2219773825444282	2.1559222756073413	2.402098461249784
400	0.4	0.1	8	1.2219773825444282	2.1559222756073413	2.075538216690127
400	0.5	0.1	8	1.2219773825444282	2.1559222756073413	2.319897458557552
400	0.6	2.8	8	1.2219773825444282	2.1559222756073413	2.282981932359448
400	0.7	0.1	8	1.2219773825444282	2.1559222756073413	2.5483505273131115
400	0.8	0.1	8	1.2219773825444282	2.1559222756073413	2.2874832219097803
403	0.1	0.2	7	1.9501033278293909	1.2905060201946237	1.4787487484671735
403	0.3	0.1	7	1.9501033278293909	1.2905060201946237	1.556594845579384
403	0.4	0.1	7	1.9501033278293909	1.2905060201946237	1.5411665122775566
403	0.5	0.4	7	1.9501033278293909	1.2905060201946237	1.6301266653554125
403	0.6	0.2	7	1.9501033278293909	1.2905060201946237	1.737314667096535
403	0.7	0.1	7	1.9501033278293909	1.2905060201946237	1.6427116576456686
403	0.8	0.2	7	1.9501033278293909	1.2905060201946237	1.7882313270190695
404	0.1	0.2	18	0.4610642028488219	2.024704849635373	2.3540189801539277
404	0.2	0.1	18	0.4610642028488219	2.024704849635373	2.447468770652732
404	0.3	0.5	18	0.4610642028488219	2.024704849635373	2.6509634950824346
404	0.4	0.3	18	0.4610642028488219	2.024704849635373	2.680010552352589
404	0.5	1	18	0.4610642028488219	2.024704849635373	2.4504356793497015
404	0.6	0.1	18	0.4610642028488219	2.024704849635373	2.3004787660388333
404	0.7	0.3	18	0.4610642028488219	2.024704849635373	2.773467960583415
404	0.8	0.4	18	0.4610642028488219	2.024704849635373	2.5041535087516102
404	0.9	0.1	18	0.4610642028488219	2.024704849635373	2.7729506868007747
404	1	0.1	18	0.4610642028488219	2.024704849635373	2.489249797205081
404	1.1	0.2	18	0.4610642028488219	2.024704849635373	2.9383058253712138
404	1.2	0.9	18	0.4610642028488219	2.024704849635373	2.658687057320433
404	1.3	0.1	18	0.4610642028488219	2.024704849635373	2.6940388176305743
404	1.4	0.2	18	0.4610642028488219	2.024704849635373	2.7848546602659288
404	1.5	0.6	18	0.4610642028488219	2.024704849635373	2.870071666969992
404	1.6	5.9	18	0.4610642028488219	2.024704849635373	2.4113334279067034
404	1.7	7.1	18	0.4610642028488219	2.024704849635373	2.5449575314045156
404	1.8	0.1	18	0.4610642028488219	2.024704849635373	2.739260266380267
406	0.1	0.1	16	0.918200094876811	1.8334222749833664	1.8569385867296069
406	0.2	0.2	16	0.918200094876811	1.8334222749833664	1.9863367977924908
406	0.3	0.1	16	0.918200094876811	1.8334222749833664	1.860925079987254
406	0.4	0.1	16	0.918200094876811	1.8334222749833664	2.1147131193438895
406	0.5	0.5	16	0.918200094876811	1.8334222749833664	1.6778466965658088
406	0.6	2.4	16	0.918200094876811	1.8334222749833664	1.9498560788130448
406	0.7	0.5	16	0.918200094876811	1.8334222749833664	2.079870703919688
406	0.8	0.2	16	0.918200094876811	1.8334222749833664	1.9262393307911303
406	0.9	1.1	16	0.918200094876811	1.8334222749833664	2.11425645056879
406	1	0.4	16	0.918200094876811	1.8334222749833664	2.0895253950152637
406	1.1	0.3	16	0.918200094876811	1.8334222749833664	2.2675992693793607
406	1.2	0.6	16	0.918200094876811	1.8334222749833664	2.2969753704481684
406	1.3	0.1	16	0.918200094876811	1.8334222749833664	2.0968082101207077
406	1.4	0.1	16	0.918200094876811	1.8334222749833664	2.5111197536016068
406	1.5	0.1	16	0.918200094876811	1.8334222749833664	2.376250747340888
406	1.6	0.8	16	0.918200094876811	1.8334222749833664	2.254776135435209
39	0.1	0.2	25	0.887415843836963	2.4768929604181324	2.494651134336008
39	0.2	0.1	25	0.887415843836963	2.4768929604181324	2.7092607304241807
39	0.3	0.1	25	0.887415843836963	2.4768929604181324	2.6532428843738103
39	0.4	0.1	25	0.887415843836963	2.4768929604181324	2.8153730151078236
39	0.5	0.2	25	0.887415843836963	2.4768929604181324	2.652050624228973
39	0.6	0.2	25	0.887415843836963	2.4768929604181324	2.651924313609058
39	0.7	0.2	25	0.887415843836963	2.4768929604181324	2.584186756766867
39	0.8	0.6	25	0.887415843836963	2.4768929604181324	2.660717404156169
39	0.9	0.2	25	0.887415843836963	2.4768929604181324	2.5221121387995873
39	1	0.1	25	0.887415843836963	2.4768929604181324	2.7104294140891994
39	1.1	0.3	25	0.887415843836963	2.4768929604181324	2.716585996848542
39	1.2	0.1	25	0.887415843836963	2.4768929604181324	2.8095720462172777
39	1.3	0.7	25	0.887415843836963	2.4768929604181324	2.671668650453806
39	1.4	0.1	25	0.887415843836963	2.4768929604181324	2.7368377455405013
39	1.5	0.4	25	0.887415843836963	2.4768929604181324	2.6752130899487976
39	1.6	0.2	25	0.887415843836963	2.4768929604181324	2.903047838075209
39	1.7	0.4	25	0.887415843836963	2.4768929604181324	2.730742345778782
39	1.8	0.4	25	0.887415843836963	2.4768929604181324	2.6897964337527043
39	1.9	0.1	25	0.887415843836963	2.4768929604181324	2.854702239312139
39	2	0.4	25	0.887415843836963	2.4768929604181324	2.8061655543031656
39	2.1	1	25	0.887415843836963	2.4768929604181324	2.622082546574287
39	2.2	2.4	25	0.887415843836963	2.4768929604181324	2.771315063326236
39	2.3	0.3	25	0.887415843836963	2.4768929604181324	2.8609441557059285
39	2.4	1.1	25	0.887415843836963	2.4768929604181324	2.8757318758878347
39	2.5	1.9	25	0.887415843836963	2.4768929604181324	2.9699526158530634
423	0.1	0.1	22	0.5091831161901355	1.8157530930262145	1.8098137976829631
423	0.2	0.3	22	0.5091831161901355	1.8157530930262145	1.9315877355930673
423	0.3	1.2	22	0.5091831161901355	1.8157530930262145	2.273898427984305
423	0.4	0.7	22	0.5091831161901355	1.8157530930262145	2.272334193495864
423	0.5	0.5	22	0.5091831161901355	1.8157530930262145	2.288971893701963
423	0.6	0.2	22	0.5091831161901355	1.8157530930262145	2.1287253077365604
423	0.7	0.1	22	0.5091831161901355	1.8157530930262145	2.0785931515805856
423	0.8	0.5	22	0.5091831161901355	1.8157530930262145	2.324304802218225
423	0.9	0.1	22	0.5091831161901355	1.8157530930262145	2.340905165632485
423	1	0.1	22	0.5091831161901355	1.8157530930262145	2.1271675246848054
423	1.1	0.1	22	0.5091831161901355	1.8157530930262145	2.1911239485799667
423	1.2	0.1	22	0.5091831161901355	1.8157530930262145	2.3302410708000902
423	1.3	6.6	22	0.5091831161901355	1.8157530930262145	2.34951573722327
423	1.4	0.1	22	0.5091831161901355	1.8157530930262145	2.3983849643828865
423	1.5	0.1	22	0.5091831161901355	1.8157530930262145	2.4489410229832105
423	1.6	0.1	22	0.5091831161901355	1.8157530930262145	2.3940483853235417
423	1.7	0.1	22	0.5091831161901355	1.8157530930262145	2.592422780160809
423	1.8	0.1	22	0.5091831161901355	1.8157530930262145	2.2788608954526146
423	1.9	0.2	22	0.5091831161901355	1.8157530930262145	2.578035547180703
423	2	0.5	22	0.5091831161901355	1.8157530930262145	2.5302298315197023
423	2.1	0.1	22	0.5091831161901355	1.8157530930262145	2.481277354097001
423	2.2	0.1	22	0.5091831161901355	1.8157530930262145	2.727528203329291
425	0.1	0.1	44	0.9524900183733552	1.7505468151149788	1.8424616077677776
425	0.2	0.1	44	0.9524900183733552	1.7505468151149788	1.8556419358581289
425	0.3	0.1	44	0.9524900183733552	1.7505468151149788	1.8816235892065387
425	0.4	0.1	44	0.9524900183733552	1.7505468151149788	1.5968776882768532
425	0.5	0.1	44	0.9524900183733552	1.7505468151149788	1.6423683362702657
425	0.6	0.1	44	0.9524900183733552	1.7505468151149788	1.8691742116223795
425	0.7	0.1	44	0.9524900183733552	1.7505468151149788	1.8073118541010096
425	0.8	0.2	44	0.9524900183733552	1.7505468151149788	1.7586348577312283
425	0.9	0.4	44	0.9524900183733552	1.7505468151149788	1.5299413268898951
425	1	0.4	44	0.9524900183733552	1.7505468151149788	1.731993725711491
425	1.1	0.2	44	0.9524900183733552	1.7505468151149788	1.699269521768151
425	1.2	0.2	44	0.9524900183733552	1.7505468151149788	1.89383013099074
425	1.3	0.1	44	0.9524900183733552	1.7505468151149788	1.942082600095775
425	1.4	0.1	44	0.9524900183733552	1.7505468151149788	1.7134251008958354
425	1.5	0.1	44	0.9524900183733552	1.7505468151149788	1.553112183558414
425	1.6	2.2	44	0.9524900183733552	1.7505468151149788	1.8687787714805624
425	1.7	0.1	44	0.9524900183733552	1.7505468151149788	1.7295743414286786
425	1.8	0.2	44	0.9524900183733552	1.7505468151149788	1.6115710292590133
425	1.9	0.1	44	0.9524900183733552	1.7505468151149788	1.787991382626558
425	2	0.2	44	0.9524900183733552	1.7505468151149788	1.6310538751529682
425	2.1	0.2	44	0.9524900183733552	1.7505468151149788	1.8118323242405041
425	2.2	0.4	44	0.9524900183733552	1.7505468151149788	1.8172269653096609
425	2.3	0.3	44	0.9524900183733552	1.7505468151149788	1.9766137089433764
425	2.4	0.2	44	0.9524900183733552	1.7505468151149788	1.9463816361555175
425	2.5	0.1	44	0.9524900183733552	1.7505468151149788	2.241747333556781
425	2.6	0.1	44	0.9524900183733552	1.7505468151149788	2.04083093140376
425	2.7	0.1	44	0.9524900183733552	1.7505468151149788	1.950205881946484
425	2.8	0.2	44	0.9524900183733552	1.7505468151149788	1.912404536001157
425	2.9	0.1	44	0.9524900183733552	1.7505468151149788	1.9201335299587212
425	3	0.1	44	0.9524900183733552	1.7505468151149788	2.233368917249994
425	3.1	0.1	44	0.9524900183733552	1.7505468151149788	2.0928631308137273
425	3.2	0.1	44	0.9524900183733552	1.7505468151149788	2.116287062671015
425	3.3	0.1	44	0.9524900183733552	1.7505468151149788	2.0388065610537978
425	3.4	0.4	44	0.9524900183733552	1.7505468151149788	2.0512243824878187
425	3.5	0.2	44	0.9524900183733552	1.7505468151149788	2.091260907791257
425	3.6	0.3	44	0.9524900183733552	1.7505468151149788	2.0507928780725018
425	3.7	0.8	44	0.9524900183733552	1.7505468151149788	1.9990614763911327
425	3.8	1.4	44	0.9524900183733552	1.7505468151149788	2.0880893801447025
425	3.9	0.2	44	0.9524900183733552	1.7505468151149788	2.246724231618475
425	4	0.1	44	0.9524900183733552	1.7505468151149788	2.188933111132624
425	4.1	0.9	44	0.9524900183733552	1.7505468151149788	2.266315555119442
425	4.2	0.3	44	0.9524900183733552	1.7505468151149788	2.1028510387672577
425	4.3	0.1	44	0.9524900183733552	1.7505468151149788	2.190349986457618
425	4.4	0.1	44	0.9524900183733552	1.7505468151149788	1.9307639390461515
426	0.1	0.1	28	0.6247610313072801	1.9928258041796336	2.1614346861807614
426	0.2	0.1	28	0.6247610313072801	1.9928258041796336	2.11779435183212
426	0.3	0.1	28	0.6247610313072801	1.9928258041796336	2.2436968163855147
426	0.4	0.1	28	0.6247610313072801	1.9928258041796336	2.2730512517923955
426	0.5	0.1	28	0.6247610313072801	1.9928258041796336	2.204640310902791
426	0.6	0.1	28	0.6247610313072801	1.9928258041796336	2.4135610993010084
426	0.7	0.1	28	0.6247610313072801	1.9928258041796336	2.332676679164758
426	0.8	0.1	28	0.6247610313072801	1.9928258041796336	2.2802254618783
426	0.9	0.3	28	0.6247610313072801	1.9928258041796336	2.229762252021551
426	1	0.3	28	0.6247610313072801	1.9928258041796336	1.9039955815804004
426	1.1	0.4	28	0.6247610313072801	1.9928258041796336	2.079984919768645
426	1.2	1.5	28	0.6247610313072801	1.9928258041796336	1.94417050777423
426	1.3	0.2	28	0.6247610313072801	1.9928258041796336	2.016678794835596
426	1.4	0.4	28	0.6247610313072801	1.9928258041796336	2.0632951420707686
426	1.5	0.4	28	0.6247610313072801	1.9928258041796336	1.9574174857008964
426	1.6	0.1	28	0.6247610313072801	1.9928258041796336	1.816924329453014
426	1.7	0.2	28	0.6247610313072801	1.9928258041796336	2.0749527676740755
426	1.8	0.6	28	0.6247610313072801	1.9928258041796336	2.215629323382017
426	1.9	0.5	28	0.6247610313072801	1.9928258041796336	2.164080463412233
426	2	0.6	28	0.6247610313072801	1.9928258041796336	2.009071009290021
426	2.1	0.8	28	0.6247610313072801	1.9928258041796336	2.512661414794372
426	2.2	0.1	28	0.6247610313072801	1.9928258041796336	2.527514915613055
426	2.3	0.1	28	0.6247610313072801	1.9928258041796336	2.532378860454682
426	2.4	0.2	28	0.6247610313072801	1.9928258041796336	2.5169434236999133
426	2.5	0.2	28	0.6247610313072801	1.9928258041796336	2.576821971343322
426	2.6	0.2	28	0.6247610313072801	1.9928258041796336	2.858768491133854
426	2.7	0.1	28	0.6247610313072801	1.9928258041796336	2.4092207462298236
426	2.8	0.1	28	0.6247610313072801	1.9928258041796336	2.774094284635965
432	0.1	0.1	6	3.565795320637524	1.662479507172529	1.9995093538935
432	0.2	0.1	6	3.565795320637524	1.662479507172529	2.0172721220180128
432	0.3	0.1	6	3.565795320637524	1.662479507172529	2.3506175663721094
432	0.4	0.1	6	3.565795320637524	1.662479507172529	2.335730836549558
432	0.5	0.1	6	3.565795320637524	1.662479507172529	2.4019142093430776
432	0.6	0.1	6	3.565795320637524	1.662479507172529	2.313838267793264
433	0.1	2	13	0.8647832621373237	1.3552233707429622	1.7922399696664026
433	0.2	0.1	13	0.8647832621373237	1.3552233707429622	1.780028050455138
433	0.3	0.3	13	0.8647832621373237	1.3552233707429622	1.9039562877967748
433	0.4	0.1	13	0.8647832621373237	1.3552233707429622	1.8288507194252348
433	0.5	0.1	13	0.8647832621373237	1.3552233707429622	1.7206665635632186
433	0.6	0.5	13	0.8647832621373237	1.3552233707429622	1.847909222464327
433	0.7	0.3	13	0.8647832621373237	1.3552233707429622	2.0302188710883464
433	0.8	0.8	13	0.8647832621373237	1.3552233707429622	1.91798248815142
433	0.9	0.1	13	0.8647832621373237	1.3552233707429622	1.944173867522713
433	1	0.2	13	0.8647832621373237	1.3552233707429622	1.867788644761337
433	1.1	0.5	13	0.8647832621373237	1.3552233707429622	1.638912090060888
433	1.2	0.1	13	0.8647832621373237	1.3552233707429622	1.73109919918102
433	1.3	2.6	13	0.8647832621373237	1.3552233707429622	2.0386174507222306
439	0.2	0.1	14	0.43753254304826256	1.1337708362739265	0.8798469827040732
439	0.3	0.5	14	0.43753254304826256	1.1337708362739265	0.8862639591918349
439	0.4	0.2	14	0.43753254304826256	1.1337708362739265	0.8471855278747957
439	0.5	0.3	14	0.43753254304826256	1.1337708362739265	0.9700197770114376
439	0.6	0.7	14	0.43753254304826256	1.1337708362739265	0.9096515187412406
439	0.7	0.3	14	0.43753254304826256	1.1337708362739265	0.946013048732385
439	0.9	0.1	14	0.43753254304826256	1.1337708362739265	0.9628004276265724
439	1	0.4	14	0.43753254304826256	1.1337708362739265	0.9218109160496424
439	1.1	0.4	14	0.43753254304826256	1.1337708362739265	1.0707478911243324
439	1.2	0.3	14	0.43753254304826256	1.1337708362739265	0.7959904767024701
439	1.3	2.5	14	0.43753254304826256	1.1337708362739265	1.2780406396348494
439	1.4	0.1	14	0.43753254304826256	1.1337708362739265	1.2825940345886258
439	1.5	0.1	14	0.43753254304826256	1.1337708362739265	1.4222044029628131
439	1.6	0.1	14	0.43753254304826256	1.1337708362739265	1.1152946960469243
448	0.1	0.1	59	0.8761765300408006	1.6501160390403236	1.654916188406844
448	0.2	0.1	59	0.8761765300408006	1.6501160390403236	1.8348088487979977
448	0.3	0.1	59	0.8761765300408006	1.6501160390403236	1.8066939141809792
448	0.4	0.1	59	0.8761765300408006	1.6501160390403236	1.9429309021108525
448	0.5	0.1	59	0.8761765300408006	1.6501160390403236	1.9209080482043144
448	0.6	0.1	59	0.8761765300408006	1.6501160390403236	1.9390456107488312
448	0.7	0.1	59	0.8761765300408006	1.6501160390403236	2.242980304864675
448	0.8	0.1	59	0.8761765300408006	1.6501160390403236	2.096187731718438
448	0.9	0.1	59	0.8761765300408006	1.6501160390403236	1.9364941433888136
448	1	0.8	59	0.8761765300408006	1.6501160390403236	2.00328408665682
448	1.1	0.2	59	0.8761765300408006	1.6501160390403236	1.9595629280978757
448	1.2	2.1	59	0.8761765300408006	1.6501160390403236	1.8635898819775507
448	1.3	0.2	59	0.8761765300408006	1.6501160390403236	2.1451786750409996
448	1.4	0.2	59	0.8761765300408006	1.6501160390403236	2.108063572255008
448	1.5	0.5	59	0.8761765300408006	1.6501160390403236	1.9234842248339912
448	1.6	0.1	59	0.8761765300408006	1.6501160390403236	1.9595617192585004
448	1.7	0.5	59	0.8761765300408006	1.6501160390403236	1.9353432685255336
448	1.8	0.1	59	0.8761765300408006	1.6501160390403236	2.1809057834385146
448	1.9	0.1	59	0.8761765300408006	1.6501160390403236	2.043281575975867
448	2	0.1	59	0.8761765300408006	1.6501160390403236	2.055528857125368
448	2.1	0.3	59	0.8761765300408006	1.6501160390403236	2.154847846722856
448	2.2	0.1	59	0.8761765300408006	1.6501160390403236	2.0117385417669116
448	2.3	0.1	59	0.8761765300408006	1.6501160390403236	2.280311494185567
448	2.4	0.1	59	0.8761765300408006	1.6501160390403236	2.0993722081170065
448	2.5	0.1	59	0.8761765300408006	1.6501160390403236	2.1720564963362663
448	2.6	0.1	59	0.8761765300408006	1.6501160390403236	2.197818524989905
448	2.7	0.1	59	0.8761765300408006	1.6501160390403236	2.1991426322492957
448	2.8	0.1	59	0.8761765300408006	1.6501160390403236	2.166378172845479
448	2.9	0.2	59	0.8761765300408006	1.6501160390403236	2.0886863255312056
448	3	0.1	59	0.8761765300408006	1.6501160390403236	2.2680013523773774
448	3.1	0.2	59	0.8761765300408006	1.6501160390403236	2.184903336587528
448	3.2	0.1	59	0.8761765300408006	1.6501160390403236	2.211849502839919
448	3.3	0.1	59	0.8761765300408006	1.6501160390403236	2.2617282662621494
448	3.4	0.1	59	0.8761765300408006	1.6501160390403236	2.3107687549076568
448	3.5	0.1	59	0.8761765300408006	1.6501160390403236	2.1779158520463406
448	3.6	0.1	59	0.8761765300408006	1.6501160390403236	2.295517913115248
448	3.7	0.1	59	0.8761765300408006	1.6501160390403236	2.1524183670985044
448	3.8	0.1	59	0.8761765300408006	1.6501160390403236	2.3331381235655604
448	3.9	0.1	59	0.8761765300408006	1.6501160390403236	2.149064760557171
448	4	0.1	59	0.8761765300408006	1.6501160390403236	2.4150648718401695
448	4.1	0.1	59	0.8761765300408006	1.6501160390403236	2.481302059411809
448	4.2	0.1	59	0.8761765300408006	1.6501160390403236	2.367747919896593
448	4.3	0.1	59	0.8761765300408006	1.6501160390403236	2.160983251366068
448	4.4	0.1	59	0.8761765300408006	1.6501160390403236	2.445530538240995
448	4.5	0.1	59	0.8761765300408006	1.6501160390403236	2.254358318436019
448	4.6	0.2	59	0.8761765300408006	1.6501160390403236	2.465412883570047
448	4.7	0.1	59	0.8761765300408006	1.6501160390403236	2.3494787432017064
448	4.8	0.1	59	0.8761765300408006	1.6501160390403236	2.3827419324471784
448	4.9	0.1	59	0.8761765300408006	1.6501160390403236	2.397238812415506
448	5	0.1	59	0.8761765300408006	1.6501160390403236	2.3466565849220435
448	5.1	0.1	59	0.8761765300408006	1.6501160390403236	2.420987919341939
448	5.2	0.1	59	0.8761765300408006	1.6501160390403236	2.448601326726496
448	5.3	0.1	59	0.8761765300408006	1.6501160390403236	2.468648010633316
448	5.4	0.1	59	0.8761765300408006	1.6501160390403236	2.447314291144173
448	5.5	0.1	59	0.8761765300408006	1.6501160390403236	2.5758356786144767
448	5.6	0.1	59	0.8761765300408006	1.6501160390403236	2.520225283510577
448	5.7	0.1	59	0.8761765300408006	1.6501160390403236	2.597269046956353
448	5.8	0.1	59	0.8761765300408006	1.6501160390403236	2.5877159346818157
448	5.9	0.1	59	0.8761765300408006	1.6501160390403236	2.5463751121931057
451	0.1	0.1	15	0.6567452004011721	2.002964894654162	1.9687250955860016
451	0.2	0.1	15	0.6567452004011721	2.002964894654162	1.9106798400309848
451	0.3	0.9	15	0.6567452004011721	2.002964894654162	2.0770632600652834
451	0.4	0.1	15	0.6567452004011721	2.002964894654162	1.981123274057342
451	0.5	0.2	15	0.6567452004011721	2.002964894654162	2.0613140004516675
451	0.6	0.1	15	0.6567452004011721	2.002964894654162	2.308099948374208
451	0.7	0.1	15	0.6567452004011721	2.002964894654162	2.1747299583379665
451	0.8	0.1	15	0.6567452004011721	2.002964894654162	2.074043773213951
451	0.9	0.6	15	0.6567452004011721	2.002964894654162	2.3610194671863134
451	1	0.4	15	0.6567452004011721	2.002964894654162	2.3319407719878704
451	1.1	0.4	15	0.6567452004011721	2.002964894654162	2.3231834336676656
451	1.2	1.4	15	0.6567452004011721	2.002964894654162	2.3518969414542283
451	1.3	4.9	15	0.6567452004011721	2.002964894654162	2.4011892396432777
451	1.4	0.2	15	0.6567452004011721	2.002964894654162	2.4109034221505357
451	1.5	0.2	15	0.6567452004011721	2.002964894654162	2.2733052746257933
453	0.1	0.1	17	1.8909750804901124	1.5198892190482558	1.6774449204794912
453	0.2	0.1	17	1.8909750804901124	1.5198892190482558	1.927066047507536
453	0.3	0.1	17	1.8909750804901124	1.5198892190482558	1.8310854344337957
453	0.4	0.1	17	1.8909750804901124	1.5198892190482558	1.9564828138608468
453	0.5	0.2	17	1.8909750804901124	1.5198892190482558	1.953732898878254
453	0.6	0.1	17	1.8909750804901124	1.5198892190482558	1.76059068394294
453	0.7	0.1	17	1.8909750804901124	1.5198892190482558	2.131570479801782
453	0.8	0.1	17	1.8909750804901124	1.5198892190482558	1.9030764192336056
453	0.9	0.1	17	1.8909750804901124	1.5198892190482558	2.127045794682937
453	1	0.1	17	1.8909750804901124	1.5198892190482558	2.0058369348584884
453	1.1	0.3	17	1.8909750804901124	1.5198892190482558	2.0279252107573393
453	1.2	0.1	17	1.8909750804901124	1.5198892190482558	2.124436428093543
453	1.3	0.5	17	1.8909750804901124	1.5198892190482558	2.3092959464743066
453	1.4	0.1	17	1.8909750804901124	1.5198892190482558	2.28091380505533
453	1.5	0.2	17	1.8909750804901124	1.5198892190482558	2.120269867531495
453	1.6	0.3	17	1.8909750804901124	1.5198892190482558	2.1944967071990913
453	1.7	0.1	17	1.8909750804901124	1.5198892190482558	2.2419609247201513
455	0.1	0.3	24	1.246542427137494	1.1420778974306125	1.5895869820508624
455	0.2	0.2	24	1.246542427137494	1.1420778974306125	1.60552291808529
455	0.3	0.4	24	1.246542427137494	1.1420778974306125	1.6832168277550896
455	0.4	0.1	24	1.246542427137494	1.1420778974306125	1.9627811847002896
455	0.5	0.5	24	1.246542427137494	1.1420778974306125	1.918435187385917
455	0.6	0.1	24	1.246542427137494	1.1420778974306125	1.8560594821267873
455	0.7	0.6	24	1.246542427137494	1.1420778974306125	2.046520383873919
455	0.8	0.1	24	1.246542427137494	1.1420778974306125	1.96092539797429
455	0.9	0.2	24	1.246542427137494	1.1420778974306125	1.9569047848285777
455	1	0.1	24	1.246542427137494	1.1420778974306125	1.8396196431780103
455	1.1	0.1	24	1.246542427137494	1.1420778974306125	1.7551981987186482
455	1.2	0.3	24	1.246542427137494	1.1420778974306125	2.037649676595952
455	1.3	0.1	24	1.246542427137494	1.1420778974306125	1.7998310310768892
455	1.4	0.2	24	1.246542427137494	1.1420778974306125	2.034935231505787
455	1.5	0.4	24	1.246542427137494	1.1420778974306125	2.073876251668073
455	1.6	0.3	24	1.246542427137494	1.1420778974306125	1.9953908629738408
455	1.7	0.6	24	1.246542427137494	1.1420778974306125	2.1308569743846504
455	1.8	0.5	24	1.246542427137494	1.1420778974306125	2.173401528355051
455	1.9	0.3	24	1.246542427137494	1.1420778974306125	2.3114087759597357
455	2	0.5	24	1.246542427137494	1.1420778974306125	2.2146303510136844
455	2.1	0.5	24	1.246542427137494	1.1420778974306125	2.145556348054502
455	2.2	0.2	24	1.246542427137494	1.1420778974306125	2.0711581333138365
455	2.3	5.8	24	1.246542427137494	1.1420778974306125	2.068499504826689
455	2.4	1.2	24	1.246542427137494	1.1420778974306125	2.215109418543227
456	0.1	0.1	58	0.9554142548516392	1.0866797138996231	1.159587287391592
456	0.2	0.3	58	0.9554142548516392	1.0866797138996231	1.4070918986251693
456	0.3	0.2	58	0.9554142548516392	1.0866797138996231	1.17385877504207
456	0.4	0.2	58	0.9554142548516392	1.0866797138996231	1.3313329563506806
456	0.5	0.1	58	0.9554142548516392	1.0866797138996231	1.1853365556762665
456	0.6	0.2	58	0.9554142548516392	1.0866797138996231	1.3819186435917354
456	0.7	0.1	58	0.9554142548516392	1.0866797138996231	1.4815086693327015
456	0.8	0.1	58	0.9554142548516392	1.0866797138996231	1.5790971270164722
456	0.9	0.1	58	0.9554142548516392	1.0866797138996231	1.7349069743593482
456	1	0.1	58	0.9554142548516392	1.0866797138996231	1.7269100198478249
456	1.1	0.1	58	0.9554142548516392	1.0866797138996231	1.7098866153817252
456	1.2	0.1	58	0.9554142548516392	1.0866797138996231	1.6539042960691728
456	1.3	0.1	58	0.9554142548516392	1.0866797138996231	1.6457543065537474
456	1.4	0.1	58	0.9554142548516392	1.0866797138996231	1.7492146567262004
456	1.5	0.1	58	0.9554142548516392	1.0866797138996231	1.72431259676259
456	1.6	0.1	58	0.9554142548516392	1.0866797138996231	1.6136282870851026
456	1.7	0.1	58	0.9554142548516392	1.0866797138996231	1.769902260885155
456	1.8	0.1	58	0.9554142548516392	1.0866797138996231	1.568994086546304
456	1.9	0.1	58	0.9554142548516392	1.0866797138996231	1.7955182022906189
456	2	0.1	58	0.9554142548516392	1.0866797138996231	1.7307251172046922
456	2.1	0.1	58	0.9554142548516392	1.0866797138996231	1.811454459981842
456	2.2	0.1	58	0.9554142548516392	1.0866797138996231	1.8282987667099728
456	2.3	0.1	58	0.9554142548516392	1.0866797138996231	1.879743290263368
456	2.4	0.1	58	0.9554142548516392	1.0866797138996231	1.9329192396403645
456	2.5	0.1	58	0.9554142548516392	1.0866797138996231	1.9384879457438495
456	2.6	0.1	58	0.9554142548516392	1.0866797138996231	1.916474685065113
456	2.7	0.1	58	0.9554142548516392	1.0866797138996231	2.017940735216592
456	2.8	0.1	58	0.9554142548516392	1.0866797138996231	1.928808475780681
456	2.9	0.1	58	0.9554142548516392	1.0866797138996231	1.9348097694300508
456	3	0.1	58	0.9554142548516392	1.0866797138996231	2.056505080051422
456	3.1	0.1	58	0.9554142548516392	1.0866797138996231	1.9565644938972184
456	3.2	0.2	58	0.9554142548516392	1.0866797138996231	1.9137541113698515
456	3.3	0.1	58	0.9554142548516392	1.0866797138996231	1.8565882824572644
456	3.4	0.2	58	0.9554142548516392	1.0866797138996231	2.024970293427661
456	3.5	0.1	58	0.9554142548516392	1.0866797138996231	2.0261052203065253
456	3.6	0.1	58	0.9554142548516392	1.0866797138996231	1.9073157491038495
456	3.7	0.1	58	0.9554142548516392	1.0866797138996231	2.1246272740869427
456	3.8	0.1	58	0.9554142548516392	1.0866797138996231	1.9777011234802324
456	3.9	0.1	58	0.9554142548516392	1.0866797138996231	1.6986265702959074
456	4	0.2	58	0.9554142548516392	1.0866797138996231	2.11760987665347
456	4.1	0.1	58	0.9554142548516392	1.0866797138996231	2.225633997012922
456	4.2	0.1	58	0.9554142548516392	1.0866797138996231	1.800041877880778
456	4.3	0.1	58	0.9554142548516392	1.0866797138996231	2.1108706613827777
456	4.4	0.3	58	0.9554142548516392	1.0866797138996231	2.368284308997089
456	4.5	0.1	58	0.9554142548516392	1.0866797138996231	2.202611506160496
456	4.6	0.1	58	0.9554142548516392	1.0866797138996231	2.2737163986200337
456	4.7	0.1	58	0.9554142548516392	1.0866797138996231	2.0649233091378045
456	4.8	0.1	58	0.9554142548516392	1.0866797138996231	1.8938403011126483
456	4.9	0.1	58	0.9554142548516392	1.0866797138996231	2.0719192441208993
456	5	0.1	58	0.9554142548516392	1.0866797138996231	2.1304118985025697
456	5.1	0.1	58	0.9554142548516392	1.0866797138996231	2.052443203457894
456	5.2	0.2	58	0.9554142548516392	1.0866797138996231	2.1740193370756935
456	5.3	0.3	58	0.9554142548516392	1.0866797138996231	2.152459053555185
456	5.4	0.7	58	0.9554142548516392	1.0866797138996231	1.3983917164389643
456	5.5	1	58	0.9554142548516392	1.0866797138996231	1.9966168015681096
456	5.6	1.1	58	0.9554142548516392	1.0866797138996231	1.9501113952910825
456	5.7	2.1	58	0.9554142548516392	1.0866797138996231	1.8365640188909305
456	5.8	0.1	58	0.9554142548516392	1.0866797138996231	1.8924170279832
461	0.1	0.8	34	3.2257269646711646	2.014393863984807	2.0530110118801965
461	0.2	0.1	34	3.2257269646711646	2.014393863984807	2.1032119854457587
461	0.3	0.1	34	3.2257269646711646	2.014393863984807	2.1269115748516154
461	0.4	0.3	34	3.2257269646711646	2.014393863984807	2.54742416989005
461	0.5	0.3	34	3.2257269646711646	2.014393863984807	2.523898734385001
461	0.6	0.5	34	3.2257269646711646	2.014393863984807	2.5482107592416985
461	0.7	0.1	34	3.2257269646711646	2.014393863984807	2.5964249942347837
461	0.8	0.1	34	3.2257269646711646	2.014393863984807	2.6083121705993957
461	0.9	0.1	34	3.2257269646711646	2.014393863984807	2.5976788215755113
461	1	1	34	3.2257269646711646	2.014393863984807	2.4427691274309256
461	1.1	0.3	34	3.2257269646711646	2.014393863984807	2.500050074860817
461	1.2	0.2	34	3.2257269646711646	2.014393863984807	2.57016487265897
461	1.3	0.3	34	3.2257269646711646	2.014393863984807	2.6223349300545395
461	1.4	0.1	34	3.2257269646711646	2.014393863984807	2.5325545616983605
461	1.5	0.2	34	3.2257269646711646	2.014393863984807	2.571397586892577
461	1.6	0.3	34	3.2257269646711646	2.014393863984807	2.6187111543194317
461	1.7	1.2	34	3.2257269646711646	2.014393863984807	2.260459794296287
461	1.8	0.1	34	3.2257269646711646	2.014393863984807	2.555953244468199
461	1.9	0.1	34	3.2257269646711646	2.014393863984807	2.690233844812352
461	2	0.1	34	3.2257269646711646	2.014393863984807	2.76569286781624
461	2.1	0.7	34	3.2257269646711646	2.014393863984807	2.547666820825107
461	2.2	0.4	34	3.2257269646711646	2.014393863984807	2.6257481019008924
461	2.3	0.3	34	3.2257269646711646	2.014393863984807	2.7175076789691692
461	2.4	0.4	34	3.2257269646711646	2.014393863984807	2.582782198043157
461	2.5	0.1	34	3.2257269646711646	2.014393863984807	2.831573145508593
461	2.6	0.2	34	3.2257269646711646	2.014393863984807	2.601498862994876
461	2.7	0.6	34	3.2257269646711646	2.014393863984807	2.7403331500281354
461	2.8	0.3	34	3.2257269646711646	2.014393863984807	2.771414640316209
461	2.9	0.4	34	3.2257269646711646	2.014393863984807	2.737714880086566
461	3	0.2	34	3.2257269646711646	2.014393863984807	2.731218877994284
461	3.1	0.7	34	3.2257269646711646	2.014393863984807	2.7543709059114607
461	3.2	0.2	34	3.2257269646711646	2.014393863984807	2.7882934957331194
461	3.3	0.8	34	3.2257269646711646	2.014393863984807	2.75454876436409
461	3.4	0.5	34	3.2257269646711646	2.014393863984807	2.6918292102071453
463	0.1	0.1	35	1.536794699450955	1.8873568137958592	1.701478604627546
463	0.2	0.2	35	1.536794699450955	1.8873568137958592	1.701206238019306
463	0.3	0.4	35	1.536794699450955	1.8873568137958592	1.6333871840859766
463	0.4	0.1	35	1.536794699450955	1.8873568137958592	1.819522620689547
463	0.5	0.1	35	1.536794699450955	1.8873568137958592	1.8245330013443195
463	0.6	0.1	35	1.536794699450955	1.8873568137958592	1.791373932877894
463	0.7	0.1	35	1.536794699450955	1.8873568137958592	1.658301244033514
463	0.8	1	35	1.536794699450955	1.8873568137958592	1.7458086918497215
463	0.9	0.1	35	1.536794699450955	1.8873568137958592	1.5169121522735227
463	1	0.6	35	1.536794699450955	1.8873568137958592	1.9065937778724096
463	1.1	0.1	35	1.536794699450955	1.8873568137958592	1.7379635802675972
463	1.2	0.2	35	1.536794699450955	1.8873568137958592	1.9457315827573811
463	1.3	0.4	35	1.536794699450955	1.8873568137958592	1.870075997429283
463	1.4	0.3	35	1.536794699450955	1.8873568137958592	1.815785533750493
463	1.5	0.7	35	1.536794699450955	1.8873568137958592	1.9146723163278792
463	1.6	0.3	35	1.536794699450955	1.8873568137958592	1.85577101993086
463	1.7	0.1	35	1.536794699450955	1.8873568137958592	1.864961386531558
463	1.8	0.5	35	1.536794699450955	1.8873568137958592	1.7019319722491109
463	1.9	0.6	35	1.536794699450955	1.8873568137958592	1.8742132740063595
463	2	0.3	35	1.536794699450955	1.8873568137958592	1.751029387322003
463	2.1	0.1	35	1.536794699450955	1.8873568137958592	2.037431612424275
463	2.2	0.4	35	1.536794699450955	1.8873568137958592	1.4494261055090112
463	2.3	0.5	35	1.536794699450955	1.8873568137958592	1.834826515177839
463	2.4	0.5	35	1.536794699450955	1.8873568137958592	2.211509142437598
463	2.5	0.2	35	1.536794699450955	1.8873568137958592	2.1729609032204036
463	2.6	0.1	35	1.536794699450955	1.8873568137958592	2.222760516311614
463	2.7	0.8	35	1.536794699450955	1.8873568137958592	2.1526093019135297
463	2.8	0.1	35	1.536794699450955	1.8873568137958592	2.2407443299270797
463	2.9	0.2	35	1.536794699450955	1.8873568137958592	2.123958540478189
463	3	0.2	35	1.536794699450955	1.8873568137958592	2.3533089537102394
463	3.1	0.2	35	1.536794699450955	1.8873568137958592	2.447390295517545
463	3.2	0.3	35	1.536794699450955	1.8873568137958592	2.444536494586537
463	3.3	0.2	35	1.536794699450955	1.8873568137958592	2.3344619610025457
463	3.4	1.8	35	1.536794699450955	1.8873568137958592	2.218955391937062
463	3.5	0.6	35	1.536794699450955	1.8873568137958592	2.380346248227561
46	0.1	0.4	8	9.401166524203497	1.7498829987791935	1.7087087281857267
46	0.2	0.1	8	9.401166524203497	1.7498829987791935	1.5224839359914586
46	0.3	0.2	8	9.401166524203497	1.7498829987791935	1.897081184197875
46	0.4	0.3	8	9.401166524203497	1.7498829987791935	1.994939961686559
46	0.5	0.2	8	9.401166524203497	1.7498829987791935	2.245982427444838
46	0.6	0.1	8	9.401166524203497	1.7498829987791935	2.3288099133588447
46	0.7	0.4	8	9.401166524203497	1.7498829987791935	2.41005645344561
46	0.8	0.6	8	9.401166524203497	1.7498829987791935	2.272793863885751
470	0.1	0.1	19	0.5421675872076303	1.4784529506444959	1.4407105216221554
470	0.2	0.1	19	0.5421675872076303	1.4784529506444959	1.6043322466369088
470	0.3	0.1	19	0.5421675872076303	1.4784529506444959	1.652112652412299
470	0.4	0.1	19	0.5421675872076303	1.4784529506444959	1.6933468845107462
470	0.5	0.2	19	0.5421675872076303	1.4784529506444959	1.5179163065733166
470	0.6	0.1	19	0.5421675872076303	1.4784529506444959	1.7244534821964932
470	0.7	0.1	19	0.5421675872076303	1.4784529506444959	1.6697366746089215
470	0.8	0.1	19	0.5421675872076303	1.4784529506444959	1.6693048562913275
470	0.9	0.1	19	0.5421675872076303	1.4784529506444959	1.592006155209713
470	1	0.1	19	0.5421675872076303	1.4784529506444959	1.577772944299212
470	1.1	0.1	19	0.5421675872076303	1.4784529506444959	1.6871678633301537
470	1.2	0.2	19	0.5421675872076303	1.4784529506444959	1.687346541806806
470	1.3	0.1	19	0.5421675872076303	1.4784529506444959	1.8370847542317568
470	1.4	0.1	19	0.5421675872076303	1.4784529506444959	1.8147977191502829
470	1.5	0.1	19	0.5421675872076303	1.4784529506444959	1.5151315881314205
470	1.6	0.2	19	0.5421675872076303	1.4784529506444959	1.46168895949932
470	1.7	0.2	19	0.5421675872076303	1.4784529506444959	1.605327623316677
470	1.8	0.7	19	0.5421675872076303	1.4784529506444959	1.556403939383639
470	1.9	1.9	19	0.5421675872076303	1.4784529506444959	1.6618825233781358
473	0.1	0.1	14	0.30835749896802006	2.112187074143536	2.418409826130455
473	0.2	0.3	14	0.30835749896802006	2.112187074143536	2.311933493756974
473	0.3	0.1	14	0.30835749896802006	2.112187074143536	2.3380848140905535
473	0.4	0.3	14	0.30835749896802006	2.112187074143536	2.554041260896709
473	0.5	0.1	14	0.30835749896802006	2.112187074143536	2.5746618997463324
473	0.6	0.6	14	0.30835749896802006	2.112187074143536	2.571584237231653
473	0.7	0.1	14	0.30835749896802006	2.112187074143536	2.67811181673643
473	0.8	0.1	14	0.30835749896802006	2.112187074143536	2.64122915453401
473	0.9	0.2	14	0.30835749896802006	2.112187074143536	2.7666408642858795
473	1	0.1	14	0.30835749896802006	2.112187074143536	2.747673349642001
473	1.1	0.1	14	0.30835749896802006	2.112187074143536	2.513056642434016
473	1.2	0.1	14	0.30835749896802006	2.112187074143536	2.82269214441344
473	1.3	0.7	14	0.30835749896802006	2.112187074143536	2.643601284246529
473	1.4	0.9	14	0.30835749896802006	2.112187074143536	3.0437417615983153
474	0.1	0.4	59	0.6659324108231812	1.4326108969047178	1.5965965952463
474	0.2	0.1	59	0.6659324108231812	1.4326108969047178	1.7804285969169735
474	0.3	0.1	59	0.6659324108231812	1.4326108969047178	1.5503182850195931
474	0.4	0.1	59	0.6659324108231812	1.4326108969047178	1.7639882827587074
474	0.5	0.1	59	0.6659324108231812	1.4326108969047178	1.6457694443132544
474	0.6	0.2	59	0.6659324108231812	1.4326108969047178	1.7558053935461289
474	0.7	0.1	59	0.6659324108231812	1.4326108969047178	1.6368334767565391
474	0.8	0.2	59	0.6659324108231812	1.4326108969047178	1.7037814217915184
474	0.9	0.1	59	0.6659324108231812	1.4326108969047178	1.8674936341121215
474	1	0.2	59	0.6659324108231812	1.4326108969047178	1.716521209540114
474	1.1	0.1	59	0.6659324108231812	1.4326108969047178	1.6635509740765204
474	1.2	0.1	59	0.6659324108231812	1.4326108969047178	1.6940995388284288
474	1.3	0.2	59	0.6659324108231812	1.4326108969047178	1.586143229633605
474	1.4	0.1	59	0.6659324108231812	1.4326108969047178	1.8115290738656933
474	1.5	0.1	59	0.6659324108231812	1.4326108969047178	1.7276713732543196
474	1.6	0.2	59	0.6659324108231812	1.4326108969047178	1.9598851049733663
474	1.7	0.1	59	0.6659324108231812	1.4326108969047178	1.8447748002552071
474	1.8	0.1	59	0.6659324108231812	1.4326108969047178	1.7989638563228734
474	1.9	0.1	59	0.6659324108231812	1.4326108969047178	1.7662054499667943
474	2	0.2	59	0.6659324108231812	1.4326108969047178	1.90565916396582
474	2.1	0.1	59	0.6659324108231812	1.4326108969047178	1.83579045214301
474	2.2	0.1	59	0.6659324108231812	1.4326108969047178	1.9560363189755172
474	2.3	0.1	59	0.6659324108231812	1.4326108969047178	2.0301785683704763
474	2.4	0.2	59	0.6659324108231812	1.4326108969047178	1.8934905999639728
474	2.5	0.2	59	0.6659324108231812	1.4326108969047178	1.9915179524855016
474	2.6	0.1	59	0.6659324108231812	1.4326108969047178	2.13186606403782
474	2.7	0.4	59	0.6659324108231812	1.4326108969047178	1.8988691845127552
474	2.8	0.1	59	0.6659324108231812	1.4326108969047178	1.8926539804276865
474	2.9	0.2	59	0.6659324108231812	1.4326108969047178	2.03030828896779
474	3	0.1	59	0.6659324108231812	1.4326108969047178	1.9477841435389296
474	3.1	0.3	59	0.6659324108231812	1.4326108969047178	1.791753393268293
474	3.2	0.1	59	0.6659324108231812	1.4326108969047178	1.78031020259906
474	3.3	0.6	59	0.6659324108231812	1.4326108969047178	2.05504404142396
474	3.4	0.1	59	0.6659324108231812	1.4326108969047178	2.0250830984742234
474	3.5	0.1	59	0.6659324108231812	1.4326108969047178	2.119259827762006
474	3.6	0.2	59	0.6659324108231812	1.4326108969047178	2.084050029130902
474	3.7	0.3	59	0.6659324108231812	1.4326108969047178	2.046838697367944
474	3.8	0.1	59	0.6659324108231812	1.4326108969047178	2.150981033521004
474	3.9	0.1	59	0.6659324108231812	1.4326108969047178	2.1033778839555444
474	4	0.2	59	0.6659324108231812	1.4326108969047178	2.263824165727902
474	4.1	0.2	59	0.6659324108231812	1.4326108969047178	2.415604473031188
474	4.2	0.1	59	0.6659324108231812	1.4326108969047178	2.1548427487417796
474	4.3	0.1	59	0.6659324108231812	1.4326108969047178	2.2342476912183575
474	4.4	0.1	59	0.6659324108231812	1.4326108969047178	2.1512028880597
474	4.5	0.1	59	0.6659324108231812	1.4326108969047178	2.2539487306663024
474	4.6	0.1	59	0.6659324108231812	1.4326108969047178	2.3624044921103553
474	4.7	0.2	59	0.6659324108231812	1.4326108969047178	2.238473289035134
474	4.8	0.3	59	0.6659324108231812	1.4326108969047178	2.3024210205506668
474	4.9	0.1	59	0.6659324108231812	1.4326108969047178	2.355776721764415
474	5	0.1	59	0.6659324108231812	1.4326108969047178	2.256202968735529
474	5.1	0.3	59	0.6659324108231812	1.4326108969047178	2.3039009918268323
474	5.2	0.4	59	0.6659324108231812	1.4326108969047178	2.213296547136845
474	5.3	1	59	0.6659324108231812	1.4326108969047178	2.072742712037053
474	5.4	1.3	59	0.6659324108231812	1.4326108969047178	2.145328648224849
474	5.5	0.1	59	0.6659324108231812	1.4326108969047178	2.3644616408866943
474	5.6	0.1	59	0.6659324108231812	1.4326108969047178	2.4581973735611795
474	5.7	0.1	59	0.6659324108231812	1.4326108969047178	2.506643099554332
474	5.8	0.4	59	0.6659324108231812	1.4326108969047178	2.592623288893442
474	5.9	0.2	59	0.6659324108231812	1.4326108969047178	2.6389156997116303
475	0.1	0.1	5	0.6412554108072072	1.894966784013003	1.8767341456643416
475	0.2	0.1	5	0.6412554108072072	1.894966784013003	1.8602518735425193
475	0.3	0.1	5	0.6412554108072072	1.894966784013003	1.9020091733184976
475	0.4	0.1	5	0.6412554108072072	1.894966784013003	1.6921172054076603
475	0.5	0.3	5	0.6412554108072072	1.894966784013003	1.8930453837929928
479	0.1	0.4	6	0.8307199283037334	0.8879698834642034	0.8390604637164142
479	0.2	3.1	6	0.8307199283037334	0.8879698834642034	1.1815082331671285
479	0.3	0.1	6	0.8307199283037334	0.8879698834642034	1.1757452397093626
479	0.4	0.1	6	0.8307199283037334	0.8879698834642034	1.392325938749984
479	0.5	5.5	6	0.8307199283037334	0.8879698834642034	1.322380583052395
479	0.6	0.1	6	0.8307199283037334	0.8879698834642034	1.516406998145727
50	0.1	0.1	8	1.3550285159386697	1.88417853419337	1.756145832356699
50	0.2	0.2	8	1.3550285159386697	1.88417853419337	2.2135919678041605
50	0.3	0.1	8	1.3550285159386697	1.88417853419337	2.413038209519242
50	0.4	0.1	8	1.3550285159386697	1.88417853419337	2.293032095696904
50	0.5	0.3	8	1.3550285159386697	1.88417853419337	2.126049140544513
50	0.6	0.1	8	1.3550285159386697	1.88417853419337	2.3117439033139644
50	0.7	0.2	8	1.3550285159386697	1.88417853419337	2.2515901657580155
50	0.8	1.6	8	1.3550285159386697	1.88417853419337	2.139204496909136
490	0.1	5.4	22	1.6997208548430351	0.8570008181934154	0.6505429917728901
490	0.2	3.5	22	1.6997208548430351	0.8570008181934154	0.9610001288008598
490	0.3	0.1	22	1.6997208548430351	0.8570008181934154	1.1390645187189
490	0.4	0.1	22	1.6997208548430351	0.8570008181934154	1.153103080497507
490	0.5	0.1	22	1.6997208548430351	0.8570008181934154	1.2639231417582446
490	0.6	0.1	22	1.6997208548430351	0.8570008181934154	1.274408938572578
490	0.7	0.1	22	1.6997208548430351	0.8570008181934154	1.2468409695250973
490	0.8	0.1	22	1.6997208548430351	0.8570008181934154	1.2277026261912865
490	0.9	0.1	22	1.6997208548430351	0.8570008181934154	1.363493619614767
490	1	0.1	22	1.6997208548430351	0.8570008181934154	1.392272259270659
490	1.1	0.8	22	1.6997208548430351	0.8570008181934154	1.2793437980835156
490	1.2	0.1	22	1.6997208548430351	0.8570008181934154	1.3752825248331275
490	1.3	0.1	22	1.6997208548430351	0.8570008181934154	1.3663668415735497
490	1.4	0.1	22	1.6997208548430351	0.8570008181934154	1.4844433509073944
490	1.5	0.1	22	1.6997208548430351	0.8570008181934154	1.2825439159076346
490	1.6	0.3	22	1.6997208548430351	0.8570008181934154	1.3855215276264774
490	1.7	0.1	22	1.6997208548430351	0.8570008181934154	1.41465223844246
490	1.8	0.1	22	1.6997208548430351	0.8570008181934154	1.4734406981680082
490	1.9	0.5	22	1.6997208548430351	0.8570008181934154	1.5665597916250042
490	2	1	22	1.6997208548430351	0.8570008181934154	1.612420454683071
490	2.1	1	22	1.6997208548430351	0.8570008181934154	1.5031213782885076
490	2.2	3.5	22	1.6997208548430351	0.8570008181934154	1.7017358496072998
495	0.1	0.6	6	1.5917264712117611	1.911373911305895	1.890708922088832
495	0.2	0.6	6	1.5917264712117611	1.911373911305895	2.083267895626273
495	0.3	0.8	6	1.5917264712117611	1.911373911305895	2.053994270647894
495	0.4	0.1	6	1.5917264712117611	1.911373911305895	1.969425344247857
495	0.5	0.2	6	1.5917264712117611	1.911373911305895	2.205441805996826
495	0.6	0.4	6	1.5917264712117611	1.911373911305895	2.173585200755177
496	0.1	0.1	5	0.4052779033370316	1.011561945118142	1.290076380645158
496	0.2	0.1	5	0.4052779033370316	1.011561945118142	1.3757936902801302
496	0.3	0.2	5	0.4052779033370316	1.011561945118142	1.3719224573711326
496	0.4	0.2	5	0.4052779033370316	1.011561945118142	1.4623441425723605
496	0.5	0.2	5	0.4052779033370316	1.011561945118142	1.3829888184513726
497	0.1	2.2	17	1.0608822230491788	1.5649846612652942	2.225310176551493
497	0.2	0.1	17	1.0608822230491788	1.5649846612652942	2.4641756552665774
497	0.3	0.1	17	1.0608822230491788	1.5649846612652942	2.539863934893329
497	0.4	0.1	17	1.0608822230491788	1.5649846612652942	2.5080299077413732
497	0.5	0.1	17	1.0608822230491788	1.5649846612652942	2.194490909690855
497	0.6	0.1	17	1.0608822230491788	1.5649846612652942	2.14462564107048
497	0.7	0.1	17	1.0608822230491788	1.5649846612652942	2.81713549423209
497	0.8	0.1	17	1.0608822230491788	1.5649846612652942	2.8481723921381885
497	0.9	1	17	1.0608822230491788	1.5649846612652942	2.7937114275242836
497	1	0.3	17	1.0608822230491788	1.5649846612652942	2.664534326393591
497	1.1	0.1	17	1.0608822230491788	1.5649846612652942	2.619747045818273
497	1.2	0.1	17	1.0608822230491788	1.5649846612652942	2.283500051042782
497	1.3	0.8	17	1.0608822230491788	1.5649846612652942	2.908767026565491
497	1.4	0.4	17	1.0608822230491788	1.5649846612652942	2.556909876599429
497	1.5	0.5	17	1.0608822230491788	1.5649846612652942	2.724090361583646
497	1.6	0.3	17	1.0608822230491788	1.5649846612652942	2.8584542818852174
497	1.7	2.5	17	1.0608822230491788	1.5649846612652942	2.5958144743206892
503	0.1	1.6	15	1.8075862370785327	1.4743557900091646	1.2634751202754435
503	0.2	0.8	15	1.8075862370785327	1.4743557900091646	1.2549388413421716
503	0.3	0.8	15	1.8075862370785327	1.4743557900091646	1.7321279906615523
503	0.4	0.2	15	1.8075862370785327	1.4743557900091646	1.8086297927050945
503	0.5	0.1	15	1.8075862370785327	1.4743557900091646	1.848551605974354
503	0.6	0.1	15	1.8075862370785327	1.4743557900091646	1.9877676985597816
503	0.7	0.1	15	1.8075862370785327	1.4743557900091646	2.150594627392164
503	0.8	0.1	15	1.8075862370785327	1.4743557900091646	2.078178924332045
503	0.9	0.2	15	1.8075862370785327	1.4743557900091646	2.195675483510444
503	1	0.2	15	1.8075862370785327	1.4743557900091646	1.8800995556246023
503	1.1	0.2	15	1.8075862370785327	1.4743557900091646	2.211525777133433
503	1.2	0.2	15	1.8075862370785327	1.4743557900091646	1.8938993328946552
503	1.3	0.1	15	1.8075862370785327	1.4743557900091646	2.0561239107104283
503	1.4	0.6	15	1.8075862370785327	1.4743557900091646	2.0296780112010486
503	1.5	0.5	15	1.8075862370785327	1.4743557900091646	1.931059559621608
516	0.1	0.1	20	2.8657599132433536	2.5718030757163133	2.644115881608181
516	0.2	0.1	20	2.8657599132433536	2.5718030757163133	2.617207374402557
516	0.3	0.1	20	2.8657599132433536	2.5718030757163133	2.6899899229572783
516	0.4	0.1	20	2.8657599132433536	2.5718030757163133	2.7346199077905227
516	0.5	0.1	20	2.8657599132433536	2.5718030757163133	2.898386272730952
516	0.6	0.1	20	2.8657599132433536	2.5718030757163133	2.9298936939675904
516	0.7	0.1	20	2.8657599132433536	2.5718030757163133	3.0247589904891146
516	0.8	0.1	20	2.8657599132433536	2.5718030757163133	2.9617134442765916
516	0.9	0.1	20	2.8657599132433536	2.5718030757163133	3.0931961550916234
516	1	0.2	20	2.8657599132433536	2.5718030757163133	3.048180419745274
516	1.1	0.1	20	2.8657599132433536	2.5718030757163133	2.995813802362276
516	1.2	0.1	20	2.8657599132433536	2.5718030757163133	2.943463112635713
516	1.3	0.1	20	2.8657599132433536	2.5718030757163133	2.835978590939043
516	1.4	0.1	20	2.8657599132433536	2.5718030757163133	2.3927272354669085
516	1.5	0.2	20	2.8657599132433536	2.5718030757163133	2.878874793101823
516	1.6	0.1	20	2.8657599132433536	2.5718030757163133	2.922292131780248
516	1.7	0.1	20	2.8657599132433536	2.5718030757163133	2.956987220085294
516	1.8	0.1	20	2.8657599132433536	2.5718030757163133	2.9264869950383496
516	1.9	0.1	20	2.8657599132433536	2.5718030757163133	2.5870559286303147
516	2	0.2	20	2.8657599132433536	2.5718030757163133	2.815936698709162
524	0.1	1.8	14	3.6479948020763695	2.1036378880671047	2.313779720985795
524	0.2	0.1	14	3.6479948020763695	2.1036378880671047	2.341259075082213
524	0.3	0.2	14	3.6479948020763695	2.1036378880671047	2.554138824252151
524	0.4	0.2	14	3.6479948020763695	2.1036378880671047	2.487676115317194
524	0.5	0.2	14	3.6479948020763695	2.1036378880671047	2.5123187139080523
524	0.6	0.1	14	3.6479948020763695	2.1036378880671047	2.9639909171022274
524	0.7	0.1	14	3.6479948020763695	2.1036378880671047	2.713743614908537
524	0.8	0.4	14	3.6479948020763695	2.1036378880671047	2.375157801026283
524	0.9	0.5	14	3.6479948020763695	2.1036378880671047	2.909383767805265
524	1	0.4	14	3.6479948020763695	2.1036378880671047	2.9426394750801084
524	1.1	0.2	14	3.6479948020763695	2.1036378880671047	2.8430874891730973
524	1.2	0.2	14	3.6479948020763695	2.1036378880671047	2.616676844136441
524	1.3	0.2	14	3.6479948020763695	2.1036378880671047	2.845958552951187
524	1.4	0.1	14	3.6479948020763695	2.1036378880671047	2.839735379956142
525	0.1	0.4	6	0.6368025166150182	1.1596349621824362	1.4849983649930452
525	0.2	0.2	6	0.6368025166150182	1.1596349621824362	1.482178671221845
525	0.3	0.1	6	0.6368025166150182	1.1596349621824362	1.4106409844630137
525	0.4	0.1	6	0.6368025166150182	1.1596349621824362	1.5437340204374046
525	0.5	0.3	6	0.6368025166150182	1.1596349621824362	1.569251999918036
525	0.6	0.3	6	0.6368025166150182	1.1596349621824362	1.3582650143511965
55	0.1	1.2	59	4.997351392025128	2.143397724000858	2.269131838239331
55	0.2	4.2	59	4.997351392025128	2.143397724000858	2.0195536664008182
55	0.3	0.2	59	4.997351392025128	2.143397724000858	2.739782377309911
55	0.4	0.1	59	4.997351392025128	2.143397724000858	2.658613754825952
55	0.5	0.1	59	4.997351392025128	2.143397724000858	2.801060240336836
55	0.6	0.1	59	4.997351392025128	2.143397724000858	2.8938699006752615
55	0.7	0.4	59	4.997351392025128	2.143397724000858	2.623576266357582
55	0.8	0.1	59	4.997351392025128	2.143397724000858	2.953267357570501
55	0.9	0.3	59	4.997351392025128	2.143397724000858	2.999841986743098
55	1	0.3	59	4.997351392025128	2.143397724000858	2.9548399611335303
55	1.1	0.1	59	4.997351392025128	2.143397724000858	3.0793656747030154
55	1.2	0.1	59	4.997351392025128	2.143397724000858	2.9721987287658673
55	1.3	0.1	59	4.997351392025128	2.143397724000858	2.7719930723449533
55	1.4	0.2	59	4.997351392025128	2.143397724000858	2.6847556463215407
55	1.5	0.1	59	4.997351392025128	2.143397724000858	2.8655597311984677
55	1.6	0.1	59	4.997351392025128	2.143397724000858	2.90101059119291
55	1.7	0.1	59	4.997351392025128	2.143397724000858	2.8978157239517945
55	1.8	0.2	59	4.997351392025128	2.143397724000858	3.0268982805212117
55	1.9	0.1	59	4.997351392025128	2.143397724000858	3.097746485189436
55	2	0.1	59	4.997351392025128	2.143397724000858	3.0716065614681543
55	2.1	0.1	59	4.997351392025128	2.143397724000858	2.9729395121262914
55	2.2	0.1	59	4.997351392025128	2.143397724000858	3.1007129958729256
55	2.3	0.1	59	4.997351392025128	2.143397724000858	3.1787424863710143
55	2.4	0.1	59	4.997351392025128	2.143397724000858	3.04186240234422
55	2.5	0.1	59	4.997351392025128	2.143397724000858	3.230594445784251
55	2.6	0.1	59	4.997351392025128	2.143397724000858	3.1302846746344195
55	2.7	0.1	59	4.997351392025128	2.143397724000858	3.133360966853375
55	2.8	0.4	59	4.997351392025128	2.143397724000858	3.221229574479943
55	2.9	0.2	59	4.997351392025128	2.143397724000858	3.181340194221817
55	3	0.1	59	4.997351392025128	2.143397724000858	3.272762797080104
55	3.1	0.1	59	4.997351392025128	2.143397724000858	3.2495434480723815
55	3.2	0.1	59	4.997351392025128	2.143397724000858	3.1239875913439503
55	3.3	0.1	59	4.997351392025128	2.143397724000858	3.1322565783611855
55	3.4	0.1	59	4.997351392025128	2.143397724000858	3.2722308220827
55	3.5	0.1	59	4.997351392025128	2.143397724000858	3.3679767416908852
55	3.6	0.1	59	4.997351392025128	2.143397724000858	3.3270703719892096
55	3.7	0.1	59	4.997351392025128	2.143397724000858	3.20080956329938
55	3.8	0.1	59	4.997351392025128	2.143397724000858	3.4122637038585992
55	3.9	0.1	59	4.997351392025128	2.143397724000858	3.374040957376777
55	4	0.1	59	4.997351392025128	2.143397724000858	3.2901010236862547
55	4.1	0.1	59	4.997351392025128	2.143397724000858	3.368744950312691
55	4.2	0.1	59	4.997351392025128	2.143397724000858	3.394382752810638
55	4.3	0.1	59	4.997351392025128	2.143397724000858	3.2996190460706667
55	4.4	0.2	59	4.997351392025128	2.143397724000858	3.189835737859371
55	4.5	0.1	59	4.997351392025128	2.143397724000858	3.3825918531681354
55	4.6	0.1	59	4.997351392025128	2.143397724000858	3.3704259541882142
55	4.7	0.1	59	4.997351392025128	2.143397724000858	3.361924089826779
55	4.8	0.1	59	4.997351392025128	2.143397724000858	3.46487041792256
55	4.9	0.1	59	4.997351392025128	2.143397724000858	3.3384737247222045
55	5	0.1	59	4.997351392025128	2.143397724000858	3.473352360794187
55	5.1	0.1	59	4.997351392025128	2.143397724000858	3.5063059423641425
55	5.2	0.1	59	4.997351392025128	2.143397724000858	3.436538003641587
55	5.3	0.1	59	4.997351392025128	2.143397724000858	3.357975380616505
55	5.4	0.1	59	4.997351392025128	2.143397724000858	3.2723234387679385
55	5.5	0.2	59	4.997351392025128	2.143397724000858	3.300390211008798
55	5.6	0.5	59	4.997351392025128	2.143397724000858	3.4160853014168104
55	5.7	0.1	59	4.997351392025128	2.143397724000858	3.477332722563406
55	5.8	0.1	59	4.997351392025128	2.143397724000858	3.5689351607364275
55	5.9	0.1	59	4.997351392025128	2.143397724000858	3.4827745226687643
528	0.1	0.1	11	0.03125805555284022	1.6357998030684833	1.729189343978422
528	0.2	0.1	11	0.03125805555284022	1.6357998030684833	1.564153893553622
528	0.3	0.1	11	0.03125805555284022	1.6357998030684833	1.3957889181406664
528	0.4	0.2	11	0.03125805555284022	1.6357998030684833	1.6965437225081808
528	0.5	0.3	11	0.03125805555284022	1.6357998030684833	1.7226578989186474
528	0.6	0.8	11	0.03125805555284022	1.6357998030684833	1.5538245163375382
528	0.7	0.2	11	0.03125805555284022	1.6357998030684833	1.7960185228859746
528	0.8	0.6	11	0.03125805555284022	1.6357998030684833	1.7190711199964324
528	0.9	0.1	11	0.03125805555284022	1.6357998030684833	1.63561421830792
528	1	0.1	11	0.03125805555284022	1.6357998030684833	1.7540893680771736
528	1.1	1.3	11	0.03125805555284022	1.6357998030684833	1.5297153044691327
532	0.1	0.3	6	2.6727807080298662	2.517555855640348	2.584135311272612
532	0.2	1.1	6	2.6727807080298662	2.517555855640348	2.601376058840495
532	0.3	0.2	6	2.6727807080298662	2.517555855640348	2.4857781424669643
532	0.4	0.3	6	2.6727807080298662	2.517555855640348	2.783132817746268
532	0.5	1.1	6	2.6727807080298662	2.517555855640348	3.0160586503929387
532	0.6	0.1	6	2.6727807080298662	2.517555855640348	2.758872144681773
536	0.1	0.1	18	1.388786412395537	1.6452505142488	1.890838921800526
536	0.2	0.1	18	1.388786412395537	1.6452505142488	1.7634151520908792
536	0.3	0.1	18	1.388786412395537	1.6452505142488	1.8786554995438012
536	0.4	1.2	18	1.388786412395537	1.6452505142488	2.1742543419893554
536	0.5	0.1	18	1.388786412395537	1.6452505142488	2.1530963116976767
536	0.6	1.1	18	1.388786412395537	1.6452505142488	2.113269065134067
536	0.7	0.5	18	1.388786412395537	1.6452505142488	1.9971991346518263
536	0.8	0.6	18	1.388786412395537	1.6452505142488	2.256053199733201
536	0.9	0.3	18	1.388786412395537	1.6452505142488	2.138335092652833
536	1	1.1	18	1.388786412395537	1.6452505142488	2.049196127235731
536	1.1	1.5	18	1.388786412395537	1.6452505142488	1.9040112683586925
536	1.2	0.1	18	1.388786412395537	1.6452505142488	2.0017957383343035
536	1.3	0.1	18	1.388786412395537	1.6452505142488	2.0297242404035334
536	1.4	0.6	18	1.388786412395537	1.6452505142488	1.9713809003292528
536	1.5	0.9	18	1.388786412395537	1.6452505142488	2.0578169362851457
536	1.6	1.2	18	1.388786412395537	1.6452505142488	1.915023442854548
536	1.7	0.4	18	1.388786412395537	1.6452505142488	2.096894631479884
536	1.8	4	18	1.388786412395537	1.6452505142488	2.266399978719648
538	0.1	0.5	7	0.29087678390182553	1.3978626908558205	1.3895108667038043
538	0.2	0.3	7	0.29087678390182553	1.3978626908558205	1.29675286377885
538	0.3	5.4	7	0.29087678390182553	1.3978626908558205	1.5532880426257178
538	0.4	0.1	7	0.29087678390182553	1.3978626908558205	1.449614056159228
538	0.5	0.6	7	0.29087678390182553	1.3978626908558205	1.6209884364417269
538	0.6	1.5	7	0.29087678390182553	1.3978626908558205	1.9500756855118409
538	0.7	0.7	7	0.29087678390182553	1.3978626908558205	1.911112547331188
550	0.1	0.8	6	1.141776424298063	1.0432583214895317	0.9076616098482868
550	0.2	2.5	6	1.141776424298063	1.0432583214895317	1.128961087159479
550	0.3	1.2	6	1.141776424298063	1.0432583214895317	1.424075478324046
550	0.4	0.1	6	1.141776424298063	1.0432583214895317	1.322727888046106
550	0.5	6.1	6	1.141776424298063	1.0432583214895317	1.1700310429422094
550	0.6	1.1	6	1.141776424298063	1.0432583214895317	1.349347151502546
552	0.1	0.2	17	1.03849352562055	1.929540690660349	2.238409729715346
552	0.2	0.1	17	1.03849352562055	1.929540690660349	2.3803905159100465
552	0.3	0.7	17	1.03849352562055	1.929540690660349	2.2455820417389387
552	0.4	0.3	17	1.03849352562055	1.929540690660349	2.1596622386673054
552	0.5	0.1	17	1.03849352562055	1.929540690660349	2.74843632129159
552	0.6	0.1	17	1.03849352562055	1.929540690660349	2.6860050192712324
552	0.7	0.1	17	1.03849352562055	1.929540690660349	2.788182431148339
552	0.8	0.1	17	1.03849352562055	1.929540690660349	2.6578721308500897
552	0.9	0.5	17	1.03849352562055	1.929540690660349	2.6293939309051653
552	1	0.1	17	1.03849352562055	1.929540690660349	2.9475521062583874
552	1.1	1.1	17	1.03849352562055	1.929540690660349	2.709537005813029
552	1.2	0.4	17	1.03849352562055	1.929540690660349	2.889583827601066
552	1.3	0.1	17	1.03849352562055	1.929540690660349	2.914951738149244
552	1.4	0.1	17	1.03849352562055	1.929540690660349	3.0003586183959237
552	1.5	1	17	1.03849352562055	1.929540690660349	2.7654802161635192
552	1.6	0.2	17	1.03849352562055	1.929540690660349	2.9927644155559636
552	1.7	0.6	17	1.03849352562055	1.929540690660349	3.1407082286240326
554	0.1	0.1	15	0.2044153684023768	1.1321862624061068	1.1140475652766118
554	0.2	0.1	15	0.2044153684023768	1.1321862624061068	0.932717214749832
554	0.3	0.1	15	0.2044153684023768	1.1321862624061068	0.9936506998950224
554	0.4	0.1	15	0.2044153684023768	1.1321862624061068	0.9452104210278246
554	0.5	0.7	15	0.2044153684023768	1.1321862624061068	0.959211795951348
554	0.6	2.8	15	0.2044153684023768	1.1321862624061068	0.9899621727420276
554	0.7	0.1	15	0.2044153684023768	1.1321862624061068	1.239090920118928
554	0.8	0.1	15	0.2044153684023768	1.1321862624061068	1.419408880742414
554	0.9	0.3	15	0.2044153684023768	1.1321862624061068	1.3576411576792209
554	1	0.2	15	0.2044153684023768	1.1321862624061068	1.6133012638421844
554	1.1	0.6	15	0.2044153684023768	1.1321862624061068	1.08468673082616
554	1.2	1.1	15	0.2044153684023768	1.1321862624061068	1.7463211432994026
554	1.3	0.4	15	0.2044153684023768	1.1321862624061068	1.57975704227829
554	1.4	8.7	15	0.2044153684023768	1.1321862624061068	2.018589248720415
554	1.5	0.2	15	0.2044153684023768	1.1321862624061068	1.9481257979725417
555	0.1	0.1	19	0.6974363019317389	0.90233692396334	1.0739708297660535
555	0.2	0.1	19	0.6974363019317389	0.90233692396334	0.9421930738576296
555	0.3	0.1	19	0.6974363019317389	0.90233692396334	1.0088120983271596
555	0.4	0.4	19	0.6974363019317389	0.90233692396334	1.0778799615847654
555	0.5	1.4	19	0.6974363019317389	0.90233692396334	1.0441034944712837
555	0.6	0.1	19	0.6974363019317389	0.90233692396334	1.0587900428614991
555	0.7	0.2	19	0.6974363019317389	0.90233692396334	1.008050940813782
555	0.8	0.3	19	0.6974363019317389	0.90233692396334	1.1299654124068397
555	0.9	0.2	19	0.6974363019317389	0.90233692396334	1.08436010698821
555	1	0.1	19	0.6974363019317389	0.90233692396334	1.1203613851365637
555	1.1	0.2	19	0.6974363019317389	0.90233692396334	1.2798232621802967
555	1.2	0.2	19	0.6974363019317389	0.90233692396334	0.996215939240374
555	1.3	0.1	19	0.6974363019317389	0.90233692396334	1.2910538084232266
555	1.4	0.2	19	0.6974363019317389	0.90233692396334	1.211516969354259
555	1.5	0.9	19	0.6974363019317389	0.90233692396334	1.1318584382690955
555	1.6	0.1	19	0.6974363019317389	0.90233692396334	1.1584232654780935
555	1.7	0.4	19	0.6974363019317389	0.90233692396334	1.039753726597041
555	1.8	2.3	19	0.6974363019317389	0.90233692396334	1.260421911044782
555	1.9	1	19	0.6974363019317389	0.90233692396334	1.2273314250973613
556	0.1	0.1	6	3.975601536400617	1.8727186555005888	2.0543975456074777
556	0.2	0.1	6	3.975601536400617	1.8727186555005888	2.2469202141380817
556	0.3	0.1	6	3.975601536400617	1.8727186555005888	2.2738458062209563
556	0.4	0.2	6	3.975601536400617	1.8727186555005888	2.073268924044831
556	0.5	0.1	6	3.975601536400617	1.8727186555005888	2.0666434068458157
556	0.6	0.2	6	3.975601536400617	1.8727186555005888	2.267267787056273
566	0.1	0.1	16	2.411746192807332	1.7511486117502555	1.5802844665856175
566	0.2	0.6	16	2.411746192807332	1.7511486117502555	1.650951189725116
566	0.3	0.8	16	2.411746192807332	1.7511486117502555	1.8373499460470135
566	0.4	0.4	16	2.411746192807332	1.7511486117502555	1.80796926808152
566	0.5	2.1	16	2.411746192807332	1.7511486117502555	1.8785213416465616
566	0.6	0.1	16	2.411746192807332	1.7511486117502555	2.010617037074752
566	0.7	0.4	16	2.411746192807332	1.7511486117502555	2.067348384067798
566	0.8	0.1	16	2.411746192807332	1.7511486117502555	2.0077474420848973
566	0.9	0.2	16	2.411746192807332	1.7511486117502555	1.919108716408234
566	1	1	16	2.411746192807332	1.7511486117502555	1.9591680307390071
566	1.1	0.8	16	2.411746192807332	1.7511486117502555	1.9919942796351464
566	1.2	0.1	16	2.411746192807332	1.7511486117502555	2.084233221752582
566	1.3	0.1	16	2.411746192807332	1.7511486117502555	2.061424651384251
566	1.4	0.2	16	2.411746192807332	1.7511486117502555	2.1656162798777685
566	1.5	0.1	16	2.411746192807332	1.7511486117502555	2.3091343904033605
566	1.6	0.4	16	2.411746192807332	1.7511486117502555	2.1418120979611093
571	0.1	0.1	6	0.4731678639538586	2.060781304755871	1.9342855996866617
571	0.2	0.2	6	0.4731678639538586	2.060781304755871	1.998874486375075
571	0.3	0.1	6	0.4731678639538586	2.060781304755871	1.9006345475160331
571	0.4	0.8	6	0.4731678639538586	2.060781304755871	2.488604832170382
571	0.5	4	6	0.4731678639538586	2.060781304755871	2.163172335979961
571	0.6	0.3	6	0.4731678639538586	2.060781304755871	2.2277927250814886
575	0.1	0.1	12	0.2433127433042973	1.4394779073472308	1.4575488853778635
575	0.2	0.1	12	0.2433127433042973	1.4394779073472308	1.3920726975329891
575	0.3	0.1	12	0.2433127433042973	1.4394779073472308	1.5433325672495386
575	0.4	0.1	12	0.2433127433042973	1.4394779073472308	1.459286488839539
575	0.5	0.1	12	0.2433127433042973	1.4394779073472308	1.5055207500678676
575	0.6	0.1	12	0.2433127433042973	1.4394779073472308	1.4616723567511516
575	0.7	0.4	12	0.2433127433042973	1.4394779073472308	1.4081836774854193
575	0.8	0.1	12	0.2433127433042973	1.4394779073472308	1.330402656402694
575	0.9	0.1	12	0.2433127433042973	1.4394779073472308	1.449637338395564
575	1	0.1	12	0.2433127433042973	1.4394779073472308	1.708941015593015
575	1.1	0.1	12	0.2433127433042973	1.4394779073472308	1.5006563965456226
575	1.2	0.7	12	0.2433127433042973	1.4394779073472308	1.2412083922591324
580	0.1	0.1	13	1.7845882197376342	1.495844069256636	1.7390378478348982
580	0.2	0.5	13	1.7845882197376342	1.495844069256636	1.7408146444542187
580	0.3	2.4	13	1.7845882197376342	1.495844069256636	1.7951566222440822
580	0.4	0.6	13	1.7845882197376342	1.495844069256636	1.751884297815217
580	0.5	0.4	13	1.7845882197376342	1.495844069256636	1.9569415129947625
580	0.6	0.1	13	1.7845882197376342	1.495844069256636	1.9795671904812773
580	0.7	0.7	13	1.7845882197376342	1.495844069256636	1.9345314308249988
580	0.8	1.2	13	1.7845882197376342	1.495844069256636	2.0002675075704306
580	0.9	2	13	1.7845882197376342	1.495844069256636	1.8558371399662683
580	1	0.2	13	1.7845882197376342	1.495844069256636	2.0461099457633214
580	1.1	0.2	13	1.7845882197376342	1.495844069256636	2.157254810331648
580	1.2	0.2	13	1.7845882197376342	1.495844069256636	1.975980522881691
580	1.3	0.5	13	1.7845882197376342	1.495844069256636	2.0245933688712587
582	0.1	0.1	11	1.1150652690734717	2.032237379923735	2.333905872601602
582	0.2	0.1	11	1.1150652690734717	2.032237379923735	2.446059694928877
582	0.3	0.1	11	1.1150652690734717	2.032237379923735	2.563181837263672
582	0.4	0.1	11	1.1150652690734717	2.032237379923735	2.534216827566624
582	0.5	0.1	11	1.1150652690734717	2.032237379923735	2.544152050821012
582	0.6	0.1	11	1.1150652690734717	2.032237379923735	2.4479544442847687
582	0.7	0.1	11	1.1150652690734717	2.032237379923735	2.6167623018872104
582	0.8	0.1	11	1.1150652690734717	2.032237379923735	2.4689485756355434
582	0.9	0.1	11	1.1150652690734717	2.032237379923735	2.0241329779231862
582	1	0.2	11	1.1150652690734717	2.032237379923735	2.1838806474960935
582	1.1	0.2	11	1.1150652690734717	2.032237379923735	2.4902674585411884
584	0.1	0.1	5	0.7841582634858788	1.8427074257505445	2.0888164257688264
584	0.2	0.1	5	0.7841582634858788	1.8427074257505445	1.925343793520156
584	0.3	0.2	5	0.7841582634858788	1.8427074257505445	2.058669394810144
584	0.4	0.1	5	0.7841582634858788	1.8427074257505445	2.2101983085991255
584	0.5	0.1	5	0.7841582634858788	1.8427074257505445	2.0182063481449615
586	0.1	3.2	7	0.11726642004773022	1.2675928207645546	1.5663885359944405
586	0.2	1.7	7	0.11726642004773022	1.2675928207645546	1.764496216432197
586	0.3	0.4	7	0.11726642004773022	1.2675928207645546	1.8317711072119491
586	0.4	0.1	7	0.11726642004773022	1.2675928207645546	1.8357513067712137
586	0.5	0.5	7	0.11726642004773022	1.2675928207645546	1.9050543848284505
586	0.6	0.5	7	0.11726642004773022	1.2675928207645546	1.9271384700603336
586	0.7	0.3	7	0.11726642004773022	1.2675928207645546	2.1591055604305898
593	0.1	0.1	11	3.07807416097261	2.1199672316653846	2.22784226541264
593	0.2	0.2	11	3.07807416097261	2.1199672316653846	2.2058918362132127
593	0.3	0.1	11	3.07807416097261	2.1199672316653846	2.138348152705219
593	0.4	0.1	11	3.07807416097261	2.1199672316653846	2.540414961577645
593	0.5	0.1	11	3.07807416097261	2.1199672316653846	2.4363789684246835
593	0.6	0.1	11	3.07807416097261	2.1199672316653846	2.2919775852665736
593	0.7	0.1	11	3.07807416097261	2.1199672316653846	2.6635077395106963
593	0.8	0.2	11	3.07807416097261	2.1199672316653846	2.7026008469335254
593	0.9	0.1	11	3.07807416097261	2.1199672316653846	2.6051464509341566
593	1	0.1	11	3.07807416097261	2.1199672316653846	2.3455627900767193
593	1.1	0.2	11	3.07807416097261	2.1199672316653846	2.6726880416166745
594	0.1	0.3	7	0.756214592186734	2.527811966373267	2.4618002751788555
594	0.2	3.1	7	0.756214592186734	2.527811966373267	2.3285693936492504
594	0.3	0.5	7	0.756214592186734	2.527811966373267	2.3697107115577163
594	0.4	0.4	7	0.756214592186734	2.527811966373267	2.2512545706765823
594	0.5	0.1	7	0.756214592186734	2.527811966373267	2.5212459783469607
594	0.6	0.2	7	0.756214592186734	2.527811966373267	2.6016327994294297
594	0.7	0.1	7	0.756214592186734	2.527811966373267	2.28373483913246
599	0.1	0.3	6	0.6731144490987062	1.358748631638158	1.547919759992201
599	0.2	0.6	6	0.6731144490987062	1.358748631638158	1.517432269944392
599	0.3	0.8	6	0.6731144490987062	1.358748631638158	1.479795641602367
599	0.4	0.2	6	0.6731144490987062	1.358748631638158	1.331006820833355
599	0.5	0.6	6	0.6731144490987062	1.358748631638158	1.189505846878866
599	0.6	0.4	6	0.6731144490987062	1.358748631638158	1.3281894136477634
59	0.1	0.1	22	0.10999549717083572	0.8146845574126595	0.9643611229514012
59	0.2	0.1	22	0.10999549717083572	0.8146845574126595	1.1562739986273551
59	0.3	0.2	22	0.10999549717083572	0.8146845574126595	1.0761021820898538
59	0.4	0.7	22	0.10999549717083572	0.8146845574126595	1.0368189960044922
59	0.5	0.4	22	0.10999549717083572	0.8146845574126595	1.3972467377942654
59	0.6	0.1	22	0.10999549717083572	0.8146845574126595	1.2314399905535167
59	0.7	0.6	22	0.10999549717083572	0.8146845574126595	1.3325514440898765
59	0.8	0.1	22	0.10999549717083572	0.8146845574126595	1.661362462213652
59	0.9	0.1	22	0.10999549717083572	0.8146845574126595	1.4837962493917551
59	1	0.1	22	0.10999549717083572	0.8146845574126595	1.7325282288307418
59	1.1	0.1	22	0.10999549717083572	0.8146845574126595	1.3815268563655578
59	1.2	0.2	22	0.10999549717083572	0.8146845574126595	1.7102990228991135
59	1.3	0.1	22	0.10999549717083572	0.8146845574126595	1.8221485548984
59	1.4	0.1	22	0.10999549717083572	0.8146845574126595	1.6814896964117514
59	1.5	0.1	22	0.10999549717083572	0.8146845574126595	1.6821665427764825
59	1.6	0.1	22	0.10999549717083572	0.8146845574126595	1.5887970728174483
59	1.7	0.5	22	0.10999549717083572	0.8146845574126595	1.9264551333238389
59	1.8	0.4	22	0.10999549717083572	0.8146845574126595	1.9104719147077505
59	1.9	1.5	22	0.10999549717083572	0.8146845574126595	1.699861618934056
59	2	0.1	22	0.10999549717083572	0.8146845574126595	1.6340978559056447
59	2.1	0.7	22	0.10999549717083572	0.8146845574126595	1.7722842383838464
59	2.2	1.5	22	0.10999549717083572	0.8146845574126595	1.8111791563241333
610	0.1	1.6	20	2.938659752937034	2.1955873468204157	1.7729711502403989
610	0.2	0.1	20	2.938659752937034	2.1955873468204157	1.6799251468073015
610	0.3	0.1	20	2.938659752937034	2.1955873468204157	2.118693740652541
610	0.4	0.1	20	2.938659752937034	2.1955873468204157	1.935310598154539
610	0.5	0.1	20	2.938659752937034	2.1955873468204157	1.9946547056724504
610	0.6	0.1	20	2.938659752937034	2.1955873468204157	2.0898297019965764
610	0.7	0.1	20	2.938659752937034	2.1955873468204157	2.163266702899098
610	0.8	0.1	20	2.938659752937034	2.1955873468204157	2.1608648828639403
610	0.9	0.1	20	2.938659752937034	2.1955873468204157	2.0649626327897126
610	1	0.1	20	2.938659752937034	2.1955873468204157	2.017041964455068
610	1.1	0.1	20	2.938659752937034	2.1955873468204157	2.093137235303549
610	1.2	3.2	20	2.938659752937034	2.1955873468204157	2.295352653950963
610	1.3	0.2	20	2.938659752937034	2.1955873468204157	2.264404515846061
610	1.4	0.1	20	2.938659752937034	2.1955873468204157	2.4037196035289483
610	1.5	0.2	20	2.938659752937034	2.1955873468204157	2.300363819711145
610	1.6	2.1	20	2.938659752937034	2.1955873468204157	2.17154352342923
610	1.7	1.3	20	2.938659752937034	2.1955873468204157	2.2901332864315345
610	1.8	4.7	20	2.938659752937034	2.1955873468204157	2.2517918547134936
610	1.9	0.1	20	2.938659752937034	2.1955873468204157	1.957790156536246
610	2	0.1	20	2.938659752937034	2.1955873468204157	2.37638662910075
620	0.1	1.1	48	0.7907270268704742	1.5031418405613215	1.389804031857062
620	0.2	1	48	0.7907270268704742	1.5031418405613215	1.488431310865147
620	0.3	0.4	48	0.7907270268704742	1.5031418405613215	1.4820678445068545
620	0.4	0.2	48	0.7907270268704742	1.5031418405613215	1.4873445321812648
620	0.5	0.1	48	0.7907270268704742	1.5031418405613215	1.695393398757968
620	0.6	0.3	48	0.7907270268704742	1.5031418405613215	1.6217221239667383
620	0.7	0.3	48	0.7907270268704742	1.5031418405613215	1.610714642464159
620	0.8	0.1	48	0.7907270268704742	1.5031418405613215	1.597576235995291
620	0.9	0.1	48	0.7907270268704742	1.5031418405613215	1.6532718668867856
620	1	0.1	48	0.7907270268704742	1.5031418405613215	1.786481258627223
620	1.1	0.2	48	0.7907270268704742	1.5031418405613215	1.9078589485620725
620	1.2	0.1	48	0.7907270268704742	1.5031418405613215	1.8780494582387284
620	1.3	0.1	48	0.7907270268704742	1.5031418405613215	1.925404085516393
620	1.4	0.2	48	0.7907270268704742	1.5031418405613215	2.0950957890340387
620	1.5	0.1	48	0.7907270268704742	1.5031418405613215	1.9174147907795775
620	1.6	0.1	48	0.7907270268704742	1.5031418405613215	2.014428633407805
620	1.7	0.1	48	0.7907270268704742	1.5031418405613215	2.1745643589275163
620	1.8	0.1	48	0.7907270268704742	1.5031418405613215	2.064128258255884
620	1.9	0.1	48	0.7907270268704742	1.5031418405613215	2.135887179003213
620	2	0.1	48	0.7907270268704742	1.5031418405613215	2.011130177193908
620	2.1	0.1	48	0.7907270268704742	1.5031418405613215	2.2205164638134316
620	2.2	0.1	48	0.7907270268704742	1.5031418405613215	1.989778713262163
620	2.3	0.1	48	0.7907270268704742	1.5031418405613215	2.1670565622538165
620	2.4	0.1	48	0.7907270268704742	1.5031418405613215	1.9662247024107704
620	2.5	0.1	48	0.7907270268704742	1.5031418405613215	1.787008715130268
620	2.6	0.1	48	0.7907270268704742	1.5031418405613215	2.2271558568468692
620	2.7	0.3	48	0.7907270268704742	1.5031418405613215	2.220652121842783
620	2.8	0.2	48	0.7907270268704742	1.5031418405613215	1.643911406422464
620	2.9	0.2	48	0.7907270268704742	1.5031418405613215	2.306185841158951
620	3	0.5	48	0.7907270268704742	1.5031418405613215	1.9324566870186255
620	3.1	0.1	48	0.7907270268704742	1.5031418405613215	2.355126737427093
620	3.2	0.3	48	0.7907270268704742	1.5031418405613215	2.099950833315527
620	3.3	0.1	48	0.7907270268704742	1.5031418405613215	2.249496412309654
620	3.4	0.1	48	0.7907270268704742	1.5031418405613215	2.0187096430835574
620	3.5	0.7	48	0.7907270268704742	1.5031418405613215	1.7364159669849966
620	3.6	0.3	48	0.7907270268704742	1.5031418405613215	2.323246176740972
620	3.7	0.1	48	0.7907270268704742	1.5031418405613215	2.2136545586603695
620	3.8	1	48	0.7907270268704742	1.5031418405613215	2.168655113604464
620	3.9	1.4	48	0.7907270268704742	1.5031418405613215	2.296618271449454
620	4	0.2	48	0.7907270268704742	1.5031418405613215	2.278582425675303
620	4.1	0.3	48	0.7907270268704742	1.5031418405613215	2.2431156376975574
620	4.2	0.9	48	0.7907270268704742	1.5031418405613215	2.2967163300572895
620	4.3	0.5	48	0.7907270268704742	1.5031418405613215	2.013886797230687
620	4.4	1.2	48	0.7907270268704742	1.5031418405613215	2.3729717055557296
620	4.5	0.3	48	0.7907270268704742	1.5031418405613215	2.553740577503974
620	4.6	0.3	48	0.7907270268704742	1.5031418405613215	2.4117285139020925
620	4.7	0.1	48	0.7907270268704742	1.5031418405613215	2.3643971633666085
620	4.8	0.5	48	0.7907270268704742	1.5031418405613215	2.2842433518881853
621	0.1	0.5	35	0.5507997173741459	1.6413574857042807	1.4427928399459513
621	0.2	0.2	35	0.5507997173741459	1.6413574857042807	1.6533911457692685
621	0.3	0.1	35	0.5507997173741459	1.6413574857042807	1.773095475861678
621	0.4	0.2	35	0.5507997173741459	1.6413574857042807	2.016975360247631
621	0.5	0.1	35	0.5507997173741459	1.6413574857042807	1.982185114647793
621	0.6	0.2	35	0.5507997173741459	1.6413574857042807	2.1970668164273617
621	0.7	0.1	35	0.5507997173741459	1.6413574857042807	2.1253284781375887
621	0.8	0.1	35	0.5507997173741459	1.6413574857042807	2.2344929250163155
621	0.9	0.1	35	0.5507997173741459	1.6413574857042807	2.294225132329533
621	1	0.1	35	0.5507997173741459	1.6413574857042807	2.3391765161004385
621	1.1	0.1	35	0.5507997173741459	1.6413574857042807	2.412996644604998
621	1.2	0.2	35	0.5507997173741459	1.6413574857042807	2.4494548013904094
621	1.3	0.1	35	0.5507997173741459	1.6413574857042807	2.2602087557468136
621	1.4	0.1	35	0.5507997173741459	1.6413574857042807	2.3928233023568057
621	1.5	0.1	35	0.5507997173741459	1.6413574857042807	2.534472652325759
621	1.6	0.1	35	0.5507997173741459	1.6413574857042807	2.4259706145221966
621	1.7	0.1	35	0.5507997173741459	1.6413574857042807	2.323619285129534
621	1.8	0.2	35	0.5507997173741459	1.6413574857042807	2.381677292556899
621	1.9	0.1	35	0.5507997173741459	1.6413574857042807	2.339289841726305
621	2	1.3	35	0.5507997173741459	1.6413574857042807	2.5613426571875886
621	2.1	0.5	35	0.5507997173741459	1.6413574857042807	2.5053624661708067
621	2.2	0.1	35	0.5507997173741459	1.6413574857042807	2.3459638095029485
621	2.3	0.3	35	0.5507997173741459	1.6413574857042807	2.5982736647727505
621	2.4	0.5	35	0.5507997173741459	1.6413574857042807	2.48540863307384
621	2.5	0.2	35	0.5507997173741459	1.6413574857042807	2.37819568653813
621	2.6	0.1	35	0.5507997173741459	1.6413574857042807	2.355516997545857
621	2.7	0.4	35	0.5507997173741459	1.6413574857042807	2.584176605836926
621	2.8	0.2	35	0.5507997173741459	1.6413574857042807	2.6733900047105794
621	2.9	1.5	35	0.5507997173741459	1.6413574857042807	2.7157311018865817
621	3	0.3	35	0.5507997173741459	1.6413574857042807	2.692779027723057
621	3.1	0.1	35	0.5507997173741459	1.6413574857042807	2.755486930356829
621	3.2	1.9	35	0.5507997173741459	1.6413574857042807	2.5228144543293265
621	3.3	0.9	35	0.5507997173741459	1.6413574857042807	2.8536406608387517
621	3.5	0.7	35	0.5507997173741459	1.6413574857042807	2.9142674073399952
621	3.6	0.1	35	0.5507997173741459	1.6413574857042807	2.830650370800719
623	0.1	0.2	6	1.8000728171989322	2.0646640037641864	1.8643689134667232
623	0.2	0.1	6	1.8000728171989322	2.0646640037641864	2.0700926342130264
623	0.3	0.1	6	1.8000728171989322	2.0646640037641864	1.997219804245185
623	0.4	0.1	6	1.8000728171989322	2.0646640037641864	1.905533867188584
623	0.5	0.2	6	1.8000728171989322	2.0646640037641864	1.9932530378591289
623	0.6	1.3	6	1.8000728171989322	2.0646640037641864	1.923359036047174
627	0.1	0.5	25	0.3906828108672053	1.866068686653206	1.7290295019697528
627	0.2	0.2	25	0.3906828108672053	1.866068686653206	1.9491157486936468
627	0.3	0.1	25	0.3906828108672053	1.866068686653206	1.956541004907945
627	0.4	0.1	25	0.3906828108672053	1.866068686653206	1.89788690315374
627	0.5	0.3	25	0.3906828108672053	1.866068686653206	2.004217629422836
627	0.6	0.6	25	0.3906828108672053	1.866068686653206	1.879653740759028
627	0.7	1.9	25	0.3906828108672053	1.866068686653206	2.059572025187338
627	0.8	0.7	25	0.3906828108672053	1.866068686653206	2.2796404303862507
627	0.9	0.9	25	0.3906828108672053	1.866068686653206	2.102012662572259
627	1	0.6	25	0.3906828108672053	1.866068686653206	2.146321343338419
627	1.1	0.4	25	0.3906828108672053	1.866068686653206	1.9896804372306391
627	1.2	0.2	25	0.3906828108672053	1.866068686653206	2.2095250747036057
627	1.3	0.1	25	0.3906828108672053	1.866068686653206	2.227437194611633
627	1.4	0.4	25	0.3906828108672053	1.866068686653206	2.3533969487747384
627	1.5	0.3	25	0.3906828108672053	1.866068686653206	2.2289137491962423
627	1.6	0.1	25	0.3906828108672053	1.866068686653206	2.213322406325178
627	1.7	0.1	25	0.3906828108672053	1.866068686653206	2.1762528358292093
627	1.8	0.2	25	0.3906828108672053	1.866068686653206	2.2264856536941657
627	1.9	0.1	25	0.3906828108672053	1.866068686653206	2.18073343175224
627	2	0.6	25	0.3906828108672053	1.866068686653206	2.0785480359142032
627	2.1	0.3	25	0.3906828108672053	1.866068686653206	2.2766603260284497
627	2.2	0.3	25	0.3906828108672053	1.866068686653206	2.290319081831051
627	2.3	0.1	25	0.3906828108672053	1.866068686653206	2.256640919896081
627	2.4	0.7	25	0.3906828108672053	1.866068686653206	2.3965947521786077
627	2.5	0.2	25	0.3906828108672053	1.866068686653206	2.410771777952751
630	0.1	0.1	17	2.9578462921809403	2.787258975435343	2.851364271974616
630	0.2	0.4	17	2.9578462921809403	2.787258975435343	3.0741798207670303
630	0.3	0.1	17	2.9578462921809403	2.787258975435343	3.2358148096481343
630	0.4	0.1	17	2.9578462921809403	2.787258975435343	3.220040166070757
630	0.5	1.1	17	2.9578462921809403	2.787258975435343	3.3498946654662936
630	0.6	0.1	17	2.9578462921809403	2.787258975435343	3.4905801223274793
630	0.7	0.9	17	2.9578462921809403	2.787258975435343	3.370012254079862
630	0.8	0.4	17	2.9578462921809403	2.787258975435343	3.5828225265694447
630	0.9	0.1	17	2.9578462921809403	2.787258975435343	3.4668873675220664
630	1	0.1	17	2.9578462921809403	2.787258975435343	3.621158339003729
630	1.1	0.1	17	2.9578462921809403	2.787258975435343	3.438226416733521
630	1.2	0.1	17	2.9578462921809403	2.787258975435343	3.614360964617828
630	1.3	0.1	17	2.9578462921809403	2.787258975435343	3.5450848286943755
630	1.4	0.2	17	2.9578462921809403	2.787258975435343	3.63173326339704
630	1.5	0.5	17	2.9578462921809403	2.787258975435343	3.67470189558465
630	1.6	0.1	17	2.9578462921809403	2.787258975435343	3.688365866293268
630	1.7	1	17	2.9578462921809403	2.787258975435343	3.607077546474576
635	0.1	0.1	19	3.1566255103666334	1.2330407155135692	1.571143501362676
635	0.2	0.1	19	3.1566255103666334	1.2330407155135692	1.5216545788158289
635	0.3	1.2	19	3.1566255103666334	1.2330407155135692	1.6750409553399237
635	0.4	0.1	19	3.1566255103666334	1.2330407155135692	1.5145461883998943
635	0.5	0.6	19	3.1566255103666334	1.2330407155135692	1.5684626557310373
635	0.6	0.1	19	3.1566255103666334	1.2330407155135692	1.731963168029535
635	0.7	0.3	19	3.1566255103666334	1.2330407155135692	1.716261702038508
635	0.8	0.1	19	3.1566255103666334	1.2330407155135692	1.7717797759961993
635	0.9	0.1	19	3.1566255103666334	1.2330407155135692	1.872245084583685
635	1	0.1	19	3.1566255103666334	1.2330407155135692	1.698928268212525
635	1.1	0.1	19	3.1566255103666334	1.2330407155135692	2.002415431032639
635	1.2	0.1	19	3.1566255103666334	1.2330407155135692	1.9334023404135536
635	1.3	0.1	19	3.1566255103666334	1.2330407155135692	2.088476217710888
635	1.4	0.2	19	3.1566255103666334	1.2330407155135692	2.1301869721330404
635	1.5	0.1	19	3.1566255103666334	1.2330407155135692	2.1099611437912063
635	1.6	0.1	19	3.1566255103666334	1.2330407155135692	2.1326436977403445
635	1.7	0.1	19	3.1566255103666334	1.2330407155135692	2.083164787633559
635	1.8	0.1	19	3.1566255103666334	1.2330407155135692	2.025613271711523
635	1.9	0.2	19	3.1566255103666334	1.2330407155135692	1.996586785900362
639	0.1	0.3	30	0.35912636955082416	1.9602730135631372	2.2445436273656116
639	0.2	0.3	30	0.35912636955082416	1.9602730135631372	2.2201200808819888
639	0.3	0.2	30	0.35912636955082416	1.9602730135631372	2.207730276599382
639	0.4	0.2	30	0.35912636955082416	1.9602730135631372	2.3302968973291684
639	0.5	0.2	30	0.35912636955082416	1.9602730135631372	2.2063003111451027
639	0.6	0.2	30	0.35912636955082416	1.9602730135631372	2.266196941739021
639	0.7	0.2	30	0.35912636955082416	1.9602730135631372	2.405640167903328
639	0.8	0.1	30	0.35912636955082416	1.9602730135631372	2.3222753306407595
639	0.9	0.1	30	0.35912636955082416	1.9602730135631372	2.5509799636157267
639	1	0.2	30	0.35912636955082416	1.9602730135631372	2.2864338098514416
639	1.1	0.1	30	0.35912636955082416	1.9602730135631372	2.525248987356553
639	1.2	0.2	30	0.35912636955082416	1.9602730135631372	2.537266392575251
639	1.3	0.1	30	0.35912636955082416	1.9602730135631372	2.59515903684322
639	1.4	0.1	30	0.35912636955082416	1.9602730135631372	2.5657792077873705
639	1.5	0.2	30	0.35912636955082416	1.9602730135631372	2.5748906498167328
639	1.6	0.2	30	0.35912636955082416	1.9602730135631372	2.3325605892720653
639	1.7	0.1	30	0.35912636955082416	1.9602730135631372	2.36407542929207
639	1.8	0.1	30	0.35912636955082416	1.9602730135631372	2.3261242134364992
639	1.9	0.2	30	0.35912636955082416	1.9602730135631372	2.4727034941214754
639	2	0.1	30	0.35912636955082416	1.9602730135631372	2.469526336882698
639	2.1	0.1	30	0.35912636955082416	1.9602730135631372	2.3852262930197305
639	2.2	0.2	30	0.35912636955082416	1.9602730135631372	2.4696060390499253
639	2.3	0.1	30	0.35912636955082416	1.9602730135631372	2.583910733736281
639	2.4	0.1	30	0.35912636955082416	1.9602730135631372	2.6996114431864657
639	2.5	0.1	30	0.35912636955082416	1.9602730135631372	2.6794401471675298
639	2.6	0.2	30	0.35912636955082416	1.9602730135631372	2.61377850606424
639	2.7	0.1	30	0.35912636955082416	1.9602730135631372	2.529344658180179
639	2.8	0.2	30	0.35912636955082416	1.9602730135631372	2.658426136817908
639	2.9	0.3	30	0.35912636955082416	1.9602730135631372	2.689254066193821
639	3	1.1	30	0.35912636955082416	1.9602730135631372	2.4390843019070907
63	0.1	0.4	5	0.29323437871038915	1.7875389372104795	1.995832014287971
63	0.2	0.3	5	0.29323437871038915	1.7875389372104795	1.9179943496964107
63	0.3	0.1	5	0.29323437871038915	1.7875389372104795	2.1506302708327287
63	0.4	0.2	5	0.29323437871038915	1.7875389372104795	2.1368203742238916
63	0.5	1.5	5	0.29323437871038915	1.7875389372104795	2.3102270084002337
642	0.1	2.2	46	1.2177196124587208	1.318564880609335	1.6361188486432898
642	0.2	4.1	46	1.2177196124587208	1.318564880609335	1.649953750777252
642	0.3	0.1	46	1.2177196124587208	1.318564880609335	1.8039085117089375
642	0.4	0.1	46	1.2177196124587208	1.318564880609335	1.8229981470174863
642	0.5	0.1	46	1.2177196124587208	1.318564880609335	1.6077035293919315
642	0.6	0.1	46	1.2177196124587208	1.318564880609335	1.933535882013142
642	0.7	0.1	46	1.2177196124587208	1.318564880609335	1.812759318793716
642	0.8	0.1	46	1.2177196124587208	1.318564880609335	1.958762860111857
642	0.9	0.1	46	1.2177196124587208	1.318564880609335	1.9490133587274252
642	1	0.1	46	1.2177196124587208	1.318564880609335	1.7648393272935023
642	1.1	0.1	46	1.2177196124587208	1.318564880609335	2.048337342556154
642	1.2	0.1	46	1.2177196124587208	1.318564880609335	1.9903058732151724
642	1.3	0.1	46	1.2177196124587208	1.318564880609335	1.95688149603484
642	1.4	0.1	46	1.2177196124587208	1.318564880609335	2.1908914101992027
642	1.5	0.1	46	1.2177196124587208	1.318564880609335	2.066534927850889
642	1.6	0.1	46	1.2177196124587208	1.318564880609335	1.9944264846446889
642	1.7	0.1	46	1.2177196124587208	1.318564880609335	1.8654955717440975
642	1.8	0.1	46	1.2177196124587208	1.318564880609335	1.8947164652194792
642	1.9	0.1	46	1.2177196124587208	1.318564880609335	2.144257604029564
642	2	0.4	46	1.2177196124587208	1.318564880609335	2.0371987371852383
642	2.1	0.1	46	1.2177196124587208	1.318564880609335	2.0873985513184032
642	2.2	0.1	46	1.2177196124587208	1.318564880609335	2.0719887927393503
642	2.3	0.1	46	1.2177196124587208	1.318564880609335	2.2291188576333503
642	2.4	0.1	46	1.2177196124587208	1.318564880609335	2.1749842316570898
642	2.5	0.1	46	1.2177196124587208	1.318564880609335	2.0706971262498124
642	2.6	0.1	46	1.2177196124587208	1.318564880609335	1.9141610550923291
642	2.7	0.1	46	1.2177196124587208	1.318564880609335	2.3854753919549028
642	2.8	0.1	46	1.2177196124587208	1.318564880609335	2.308173723333942
642	2.9	0.1	46	1.2177196124587208	1.318564880609335	2.279793817563547
642	3	0.1	46	1.2177196124587208	1.318564880609335	2.275116234259246
642	3.1	0.1	46	1.2177196124587208	1.318564880609335	2.020546413806923
642	3.2	0.1	46	1.2177196124587208	1.318564880609335	2.2293818747292287
642	3.3	0.1	46	1.2177196124587208	1.318564880609335	2.356044857606905
642	3.4	0.1	46	1.2177196124587208	1.318564880609335	2.011847547668336
642	3.5	0.1	46	1.2177196124587208	1.318564880609335	2.1819334366948437
642	3.6	0.1	46	1.2177196124587208	1.318564880609335	2.185922713633936
642	3.7	0.1	46	1.2177196124587208	1.318564880609335	2.053706475248003
642	3.8	0.1	46	1.2177196124587208	1.318564880609335	2.2095016686591857
642	3.9	0.1	46	1.2177196124587208	1.318564880609335	1.950146844753407
642	4	0.1	46	1.2177196124587208	1.318564880609335	2.169027876939697
642	4.1	0.1	46	1.2177196124587208	1.318564880609335	2.2179914421012255
642	4.2	0.2	46	1.2177196124587208	1.318564880609335	2.137656808627194
642	4.3	0.1	46	1.2177196124587208	1.318564880609335	2.063139633429443
642	4.4	0.1	46	1.2177196124587208	1.318564880609335	2.1448623783460765
642	4.5	0.1	46	1.2177196124587208	1.318564880609335	2.005789688822333
642	4.6	0.2	46	1.2177196124587208	1.318564880609335	2.1991345306860826
649	0.1	1.5	50	1.5070038878265768	1.225970469504531	1.2687180157443882
649	0.2	0.1	50	1.5070038878265768	1.225970469504531	1.348753316255765
649	0.3	1.5	50	1.5070038878265768	1.225970469504531	1.2720718853136599
649	0.4	0.1	50	1.5070038878265768	1.225970469504531	1.4176035041312147
649	0.5	0.1	50	1.5070038878265768	1.225970469504531	1.514529376182387
649	0.6	0.1	50	1.5070038878265768	1.225970469504531	1.31168560389629
649	0.7	0.1	50	1.5070038878265768	1.225970469504531	1.579860036465427
649	0.8	0.1	50	1.5070038878265768	1.225970469504531	1.5599955972270665
649	0.9	0.1	50	1.5070038878265768	1.225970469504531	1.624709290492082
649	1	0.1	50	1.5070038878265768	1.225970469504531	1.57888001883791
649	1.1	0.1	50	1.5070038878265768	1.225970469504531	1.5286115507578868
649	1.2	0.1	50	1.5070038878265768	1.225970469504531	1.7926739185860978
649	1.3	0.1	50	1.5070038878265768	1.225970469504531	1.7846429195301592
649	1.4	0.1	50	1.5070038878265768	1.225970469504531	1.4332273305425534
649	1.5	0.2	50	1.5070038878265768	1.225970469504531	1.4987768880660626
649	1.6	0.7	50	1.5070038878265768	1.225970469504531	1.6887453052823285
649	1.7	0.1	50	1.5070038878265768	1.225970469504531	1.8071073585271669
649	1.8	0.2	50	1.5070038878265768	1.225970469504531	1.8153242671949452
649	1.9	0.2	50	1.5070038878265768	1.225970469504531	1.6855558787535097
649	2	0.1	50	1.5070038878265768	1.225970469504531	1.6904132587493568
649	2.1	0.3	50	1.5070038878265768	1.225970469504531	1.805787830877265
649	2.2	0.3	50	1.5070038878265768	1.225970469504531	1.560963088486092
649	2.3	0.7	50	1.5070038878265768	1.225970469504531	1.6499009014302064
649	2.4	0.3	50	1.5070038878265768	1.225970469504531	1.817561852806678
649	2.5	1	50	1.5070038878265768	1.225970469504531	1.746586110272553
649	2.6	0.8	50	1.5070038878265768	1.225970469504531	1.5940593917637171
649	2.7	0.4	50	1.5070038878265768	1.225970469504531	1.709299675673155
649	2.8	0.3	50	1.5070038878265768	1.225970469504531	1.826337012892073
649	2.9	1.5	50	1.5070038878265768	1.225970469504531	1.8904369015327112
649	3	0.1	50	1.5070038878265768	1.225970469504531	1.911813011998704
649	3.1	0.1	50	1.5070038878265768	1.225970469504531	2.0542523561147026
649	3.2	0.1	50	1.5070038878265768	1.225970469504531	1.994352995901242
649	3.3	0.1	50	1.5070038878265768	1.225970469504531	1.9341535842310993
649	3.4	0.1	50	1.5070038878265768	1.225970469504531	1.95867821133122
649	3.5	0.1	50	1.5070038878265768	1.225970469504531	1.986980219426552
649	3.6	0.1	50	1.5070038878265768	1.225970469504531	2.062518093736999
649	3.7	0.2	50	1.5070038878265768	1.225970469504531	1.812109547997553
649	3.8	0.9	50	1.5070038878265768	1.225970469504531	2.068348059858767
649	3.9	0.1	50	1.5070038878265768	1.225970469504531	2.1681725727027708
649	4	0.2	50	1.5070038878265768	1.225970469504531	2.2766962777320465
649	4.1	0.1	50	1.5070038878265768	1.225970469504531	2.2210581782573726
649	4.2	0.1	50	1.5070038878265768	1.225970469504531	2.22149827712894
649	4.3	0.1	50	1.5070038878265768	1.225970469504531	2.157845325185873
649	4.4	0.1	50	1.5070038878265768	1.225970469504531	2.3626612100776003
649	4.5	0.1	50	1.5070038878265768	1.225970469504531	2.234444522586977
649	4.6	0.2	50	1.5070038878265768	1.225970469504531	2.190201923463807
649	4.7	0.1	50	1.5070038878265768	1.225970469504531	2.171008006884927
649	4.8	0.1	50	1.5070038878265768	1.225970469504531	2.30854907792907
649	4.9	0.1	50	1.5070038878265768	1.225970469504531	2.298898734313253
649	5	0.1	50	1.5070038878265768	1.225970469504531	2.2641947636682818
656	0.1	0.1	7	0.10507865360006688	1.5077424906243868	1.9573724146902225
656	0.2	0.4	7	0.10507865360006688	1.5077424906243868	1.7573262250743136
656	0.3	0.6	7	0.10507865360006688	1.5077424906243868	1.9655625514552668
656	0.4	0.2	7	0.10507865360006688	1.5077424906243868	1.8110943574042768
656	0.5	0.2	7	0.10507865360006688	1.5077424906243868	1.9032916515212808
656	0.6	1.5	7	0.10507865360006688	1.5077424906243868	1.9175135750278756
656	0.7	7.5	7	0.10507865360006688	1.5077424906243868	2.1034704144913463
658	0.1	0.6	6	0.7274510669447483	1.7345722776931072	1.7725954049534296
658	0.2	0.1	6	0.7274510669447483	1.7345722776931072	1.8892158605393377
658	0.3	2.7	6	0.7274510669447483	1.7345722776931072	2.007604656682985
658	0.4	0.5	6	0.7274510669447483	1.7345722776931072	2.132106359824432
658	0.5	3	6	0.7274510669447483	1.7345722776931072	2.0817079754676096
658	0.6	0.1	6	0.7274510669447483	1.7345722776931072	2.2121646489771623
666	0.1	0.1	7	0.90703288381733	1.3293293990289323	1.515183014234886
666	0.2	0.1	7	0.90703288381733	1.3293293990289323	1.6313210633171802
666	0.3	0.3	7	0.90703288381733	1.3293293990289323	1.7242032429020515
666	0.4	0.2	7	0.90703288381733	1.3293293990289323	1.748601825700706
666	0.5	0.2	7	0.90703288381733	1.3293293990289323	1.9195246112679896
666	0.6	0.1	7	0.90703288381733	1.3293293990289323	1.9752551834654823
666	0.7	0.1	7	0.90703288381733	1.3293293990289323	2.0645232086546645
67	0.1	0.3	14	0.1879273381717503	1.7386228199040843	1.7786764351728073
67	0.2	0.2	14	0.1879273381717503	1.7386228199040843	1.7516786396370474
67	0.3	0.2	14	0.1879273381717503	1.7386228199040843	1.9167606242820625
67	0.4	0.3	14	0.1879273381717503	1.7386228199040843	1.7093347841047963
67	0.5	0.1	14	0.1879273381717503	1.7386228199040843	1.6093448726983723
67	0.6	0.2	14	0.1879273381717503	1.7386228199040843	1.904915795488786
67	0.7	0.3	14	0.1879273381717503	1.7386228199040843	1.836364886430636
67	0.8	0.4	14	0.1879273381717503	1.7386228199040843	1.7795068293111214
67	0.9	0.1	14	0.1879273381717503	1.7386228199040843	1.789200174034182
67	1	0.2	14	0.1879273381717503	1.7386228199040843	1.8800079356893855
67	1.1	0.5	14	0.1879273381717503	1.7386228199040843	1.9057435022873876
67	1.2	0.2	14	0.1879273381717503	1.7386228199040843	1.8340583542987017
67	1.3	0.2	14	0.1879273381717503	1.7386228199040843	1.8109720724774732
67	1.4	1.9	14	0.1879273381717503	1.7386228199040843	1.875591799025053
670	0.1	0.1	5	5.133963164705783	1.4283186992521806	1.5608727078290283
670	0.2	0.1	5	5.133963164705783	1.4283186992521806	1.4102155020135383
670	0.3	0.1	5	5.133963164705783	1.4283186992521806	1.5530896126739404
670	0.4	0.1	5	5.133963164705783	1.4283186992521806	1.7159968119595703
670	0.5	0.1	5	5.133963164705783	1.4283186992521806	1.5362533988612146
673	0.1	0.1	10	4.537832909923046	1.9007176658149751	1.8173489990674387
673	0.2	0.5	10	4.537832909923046	1.9007176658149751	2.1416924913607165
673	0.3	0.1	10	4.537832909923046	1.9007176658149751	2.112989696197719
673	0.4	0.1	10	4.537832909923046	1.9007176658149751	2.0419813454110773
673	0.5	0.8	10	4.537832909923046	1.9007176658149751	1.9609216627318171
673	0.6	1.2	10	4.537832909923046	1.9007176658149751	1.919955267588254
673	0.7	0.3	10	4.537832909923046	1.9007176658149751	1.9897473708364013
673	0.8	0.7	10	4.537832909923046	1.9007176658149751	2.0979071345523916
673	0.9	0.6	10	4.537832909923046	1.9007176658149751	2.2694052564560323
673	1	0.1	10	4.537832909923046	1.9007176658149751	2.365235006479854
677	0.1	0.1	20	0.750489869421348	1.5574300312287606	1.5654464593445117
677	0.2	0.2	20	0.750489869421348	1.5574300312287606	1.7369357407049422
677	0.3	0.1	20	0.750489869421348	1.5574300312287606	2.014539744885063
677	0.4	0.1	20	0.750489869421348	1.5574300312287606	1.865772166652264
677	0.5	0.5	20	0.750489869421348	1.5574300312287606	1.7896662381786703
677	0.6	0.1	20	0.750489869421348	1.5574300312287606	1.806553581186902
677	0.7	0.1	20	0.750489869421348	1.5574300312287606	1.965589125140328
677	0.8	3.6	20	0.750489869421348	1.5574300312287606	1.8516788931726424
677	0.9	0.1	20	0.750489869421348	1.5574300312287606	2.0360110958474333
677	1	0.9	20	0.750489869421348	1.5574300312287606	2.25714438668729
677	1.1	0.1	20	0.750489869421348	1.5574300312287606	2.137497426210063
677	1.2	0.1	20	0.750489869421348	1.5574300312287606	2.2161709061244035
677	1.3	0.5	20	0.750489869421348	1.5574300312287606	2.1611909121464787
677	1.4	0.1	20	0.750489869421348	1.5574300312287606	2.3185251412773713
677	1.5	0.1	20	0.750489869421348	1.5574300312287606	2.3781280422590916
677	1.6	0.3	20	0.750489869421348	1.5574300312287606	2.1388752142575997
677	1.7	0.1	20	0.750489869421348	1.5574300312287606	2.0446931674035396
677	1.8	0.1	20	0.750489869421348	1.5574300312287606	1.980450517873347
677	1.9	3	20	0.750489869421348	1.5574300312287606	2.075314286802875
677	2	6	20	0.750489869421348	1.5574300312287606	2.151239340304803
680	0.1	0.4	15	0.5129160456676036	2.5984173121024665	2.6030811800001876
680	0.2	0.3	15	0.5129160456676036	2.5984173121024665	2.6855978814650796
680	0.3	0.1	15	0.5129160456676036	2.5984173121024665	2.681182727779284
680	0.4	0.3	15	0.5129160456676036	2.5984173121024665	2.6837396552182997
680	0.5	0.2	15	0.5129160456676036	2.5984173121024665	2.741135438581526
680	0.6	0.2	15	0.5129160456676036	2.5984173121024665	2.8368453863006193
680	0.7	0.3	15	0.5129160456676036	2.5984173121024665	2.7420523352292085
680	0.8	0.1	15	0.5129160456676036	2.5984173121024665	2.6809216872729627
680	0.9	0.2	15	0.5129160456676036	2.5984173121024665	2.8165299400466752
680	1	3.2	15	0.5129160456676036	2.5984173121024665	2.539197085757401
680	1.1	2.1	15	0.5129160456676036	2.5984173121024665	2.7349390842127206
680	1.2	0.1	15	0.5129160456676036	2.5984173121024665	2.5450371666983815
680	1.3	0.1	15	0.5129160456676036	2.5984173121024665	2.8335076710724287
680	1.4	0.1	15	0.5129160456676036	2.5984173121024665	2.491635781627949
680	1.5	0.1	15	0.5129160456676036	2.5984173121024665	2.7930643188634012
682	0.1	0.7	18	0.3724017779938876	2.0146684214142043	2.2065360494016093
682	0.2	0.1	18	0.3724017779938876	2.0146684214142043	2.202685171971304
682	0.3	0.3	18	0.3724017779938876	2.0146684214142043	2.1187538361150415
682	0.4	0.1	18	0.3724017779938876	2.0146684214142043	2.2668034886018766
682	0.5	0.1	18	0.3724017779938876	2.0146684214142043	2.3152957484996746
682	0.6	0.3	18	0.3724017779938876	2.0146684214142043	2.1931159367798343
682	0.7	0.5	18	0.3724017779938876	2.0146684214142043	2.5207006742392406
682	0.8	0.1	18	0.3724017779938876	2.0146684214142043	2.405333795565719
682	0.9	0.4	18	0.3724017779938876	2.0146684214142043	2.3710521177299433
682	1	0.2	18	0.3724017779938876	2.0146684214142043	2.387614518350625
682	1.1	0.1	18	0.3724017779938876	2.0146684214142043	2.592281996066561
682	1.2	0.1	18	0.3724017779938876	2.0146684214142043	2.496200941267984
682	1.3	0.1	18	0.3724017779938876	2.0146684214142043	2.5881614928826373
682	1.4	0.1	18	0.3724017779938876	2.0146684214142043	2.6040128283288517
682	1.5	0.1	18	0.3724017779938876	2.0146684214142043	2.414850814996587
682	1.6	0.1	18	0.3724017779938876	2.0146684214142043	2.6238472699590303
682	1.7	0.1	18	0.3724017779938876	2.0146684214142043	2.6701951937995703
682	1.8	0.1	18	0.3724017779938876	2.0146684214142043	2.9651158824185506
70	0.1	0.8	9	0.8377087865453214	2.2012164946730888	2.154134873558367
70	0.2	0.2	9	0.8377087865453214	2.2012164946730888	2.49798968542682
70	0.3	0.2	9	0.8377087865453214	2.2012164946730888	2.5696958908006153
70	0.4	0.2	9	0.8377087865453214	2.2012164946730888	2.387220188776515
70	0.5	0.5	9	0.8377087865453214	2.2012164946730888	2.551052908859944
70	0.6	0.1	9	0.8377087865453214	2.2012164946730888	2.6765865223795733
70	0.7	0.1	9	0.8377087865453214	2.2012164946730888	2.5236491874256433
70	0.8	0.2	9	0.8377087865453214	2.2012164946730888	2.697965320101682
70	0.9	0.5	9	0.8377087865453214	2.2012164946730888	2.6474729887213204
701	0.1	0.1	5	0.3140024376809597	1.6700873368208764	1.746927416567119
701	0.2	0.7	5	0.3140024376809597	1.6700873368208764	1.5005133943639657
701	0.3	0.3	5	0.3140024376809597	1.6700873368208764	1.680750447161656
701	0.4	0.4	5	0.3140024376809597	1.6700873368208764	1.65591393627679
701	0.5	2	5	0.3140024376809597	1.6700873368208764	1.798295177429341
703	0.1	0.1	55	1.524451964944601	1.837322550507319	1.9670197786744723
703	0.2	0.1	55	1.524451964944601	1.837322550507319	2.226825710488746
703	0.3	0.1	55	1.524451964944601	1.837322550507319	2.1143541421356535
703	0.4	0.1	55	1.524451964944601	1.837322550507319	2.184397546940565
703	0.5	0.1	55	1.524451964944601	1.837322550507319	2.2070550444698407
703	0.6	0.1	55	1.524451964944601	1.837322550507319	2.199364984998174
703	0.7	0.2	55	1.524451964944601	1.837322550507319	2.143987111856621
703	0.8	0.1	55	1.524451964944601	1.837322550507319	2.3092976285826063
703	0.9	0.2	55	1.524451964944601	1.837322550507319	2.21502558024271
703	1	0.1	55	1.524451964944601	1.837322550507319	2.3208458741466105
703	1.1	0.1	55	1.524451964944601	1.837322550507319	2.301210817597989
703	1.2	0.1	55	1.524451964944601	1.837322550507319	2.470119616779035
703	1.3	0.1	55	1.524451964944601	1.837322550507319	2.404199321629055
703	1.4	0.1	55	1.524451964944601	1.837322550507319	2.3148545048188383
703	1.5	0.8	55	1.524451964944601	1.837322550507319	2.2701944259168787
703	1.6	0.1	55	1.524451964944601	1.837322550507319	2.2235557352165394
703	1.7	0.1	55	1.524451964944601	1.837322550507319	2.319667365232831
703	1.8	0.1	55	1.524451964944601	1.837322550507319	2.245617372307098
703	1.9	0.1	55	1.524451964944601	1.837322550507319	2.3892798012670986
703	2	0.1	55	1.524451964944601	1.837322550507319	2.4427073760812936
703	2.1	0.1	55	1.524451964944601	1.837322550507319	2.315633730212266
703	2.2	0.1	55	1.524451964944601	1.837322550507319	2.4365443768223267
703	2.3	0.1	55	1.524451964944601	1.837322550507319	2.383299218436314
703	2.4	0.1	55	1.524451964944601	1.837322550507319	2.4542133976825418
703	2.5	0.1	55	1.524451964944601	1.837322550507319	2.2411742969238837
703	2.6	0.2	55	1.524451964944601	1.837322550507319	2.098064313741587
703	2.7	0.1	55	1.524451964944601	1.837322550507319	2.322656016814772
703	2.8	0.1	55	1.524451964944601	1.837322550507319	2.4326272615825295
703	2.9	3.5	55	1.524451964944601	1.837322550507319	2.112190779618692
703	3	0.1	55	1.524451964944601	1.837322550507319	2.2716727808627577
703	3.1	0.2	55	1.524451964944601	1.837322550507319	2.1787742671342265
703	3.2	0.1	55	1.524451964944601	1.837322550507319	2.16681456740047
703	3.3	0.1	55	1.524451964944601	1.837322550507319	2.212407008863788
703	3.4	0.1	55	1.524451964944601	1.837322550507319	2.2329641007171217
703	3.5	0.1	55	1.524451964944601	1.837322550507319	2.2297303609833174
703	3.6	0.1	55	1.524451964944601	1.837322550507319	2.3157506786302253
703	3.7	0.1	55	1.524451964944601	1.837322550507319	2.283015914162977
703	3.8	0.2	55	1.524451964944601	1.837322550507319	2.217545591113007
703	3.9	0.1	55	1.524451964944601	1.837322550507319	2.1914908891410234
703	4	0.2	55	1.524451964944601	1.837322550507319	2.2242432054191217
703	4.1	0.1	55	1.524451964944601	1.837322550507319	2.23810890387602
703	4.2	0.1	55	1.524451964944601	1.837322550507319	2.1925521949103772
703	4.3	0.1	55	1.524451964944601	1.837322550507319	2.338182448635904
703	4.4	0.1	55	1.524451964944601	1.837322550507319	2.247976085167993
703	4.5	0.1	55	1.524451964944601	1.837322550507319	2.465513639167808
703	4.6	0.1	55	1.524451964944601	1.837322550507319	2.2137654909123388
703	4.7	0.1	55	1.524451964944601	1.837322550507319	2.3677486993471235
703	4.8	0.1	55	1.524451964944601	1.837322550507319	2.249621804975059
703	4.9	0.1	55	1.524451964944601	1.837322550507319	2.38514647927931
703	5	0.1	55	1.524451964944601	1.837322550507319	2.591674075634295
703	5.1	0.1	55	1.524451964944601	1.837322550507319	2.5886093821219727
703	5.2	0.3	55	1.524451964944601	1.837322550507319	2.527725350803962
703	5.3	1.5	55	1.524451964944601	1.837322550507319	2.5183192633473075
703	5.4	0.5	55	1.524451964944601	1.837322550507319	2.267694645738365
703	5.5	0.1	55	1.524451964944601	1.837322550507319	2.3804437318785023
712	0.1	0.1	44	2.3778635164294393	1.6995877645139006	1.5819077019867136
712	0.2	3.1	44	2.3778635164294393	1.6995877645139006	1.7600541621922725
712	0.3	0.1	44	2.3778635164294393	1.6995877645139006	1.8212298084348104
712	0.4	0.1	44	2.3778635164294393	1.6995877645139006	1.9706530933303348
712	0.5	0.1	44	2.3778635164294393	1.6995877645139006	1.941944289441252
712	0.6	0.3	44	2.3778635164294393	1.6995877645139006	1.7185243782417474
712	0.7	1.2	44	2.3778635164294393	1.6995877645139006	1.883789793195486
712	0.8	0.5	44	2.3778635164294393	1.6995877645139006	1.9271861288869605
712	0.9	0.1	44	2.3778635164294393	1.6995877645139006	1.7505097886194791
712	1	1.2	44	2.3778635164294393	1.6995877645139006	1.8944401124099288
712	1.1	0.6	44	2.3778635164294393	1.6995877645139006	1.9629149111907689
712	1.2	0.5	44	2.3778635164294393	1.6995877645139006	1.9960651238493992
712	1.3	0.6	44	2.3778635164294393	1.6995877645139006	2.0185115906930173
712	1.4	0.2	44	2.3778635164294393	1.6995877645139006	2.294031606114654
712	1.5	0.2	44	2.3778635164294393	1.6995877645139006	2.00972686618055
712	1.6	0.9	44	2.3778635164294393	1.6995877645139006	1.997508218105849
712	1.7	0.1	44	2.3778635164294393	1.6995877645139006	2.145447447602233
712	1.8	2.5	44	2.3778635164294393	1.6995877645139006	1.989156973161977
712	1.9	0.7	44	2.3778635164294393	1.6995877645139006	2.3016768864436057
712	2	0.1	44	2.3778635164294393	1.6995877645139006	2.3485678226607165
712	2.1	0.1	44	2.3778635164294393	1.6995877645139006	2.036392921021555
712	2.2	0.1	44	2.3778635164294393	1.6995877645139006	2.375018658442281
712	2.3	0.5	44	2.3778635164294393	1.6995877645139006	2.1388186819335164
712	2.4	0.1	44	2.3778635164294393	1.6995877645139006	2.1613795646084397
712	2.5	0.6	44	2.3778635164294393	1.6995877645139006	2.142772838375324
712	2.6	0.1	44	2.3778635164294393	1.6995877645139006	2.159873493822966
712	2.7	0.6	44	2.3778635164294393	1.6995877645139006	2.1664254999975636
712	2.8	0.6	44	2.3778635164294393	1.6995877645139006	2.335367421772881
712	2.9	0.1	44	2.3778635164294393	1.6995877645139006	2.3191431156868023
712	3	0.1	44	2.3778635164294393	1.6995877645139006	2.348864964695057
712	3.1	0.1	44	2.3778635164294393	1.6995877645139006	2.3598008522664067
712	3.2	0.4	44	2.3778635164294393	1.6995877645139006	2.507164748970978
712	3.3	0.1	44	2.3778635164294393	1.6995877645139006	2.562249123209432
712	3.4	0.1	44	2.3778635164294393	1.6995877645139006	2.4801554880935455
712	3.5	0.2	44	2.3778635164294393	1.6995877645139006	2.421798935451325
712	3.6	0.1	44	2.3778635164294393	1.6995877645139006	2.1495122322056273
712	3.7	0.1	44	2.3778635164294393	1.6995877645139006	2.621543264646603
712	3.8	0.2	44	2.3778635164294393	1.6995877645139006	2.544980128834149
712	3.9	0.1	44	2.3778635164294393	1.6995877645139006	2.4655540840575862
712	4	0.2	44	2.3778635164294393	1.6995877645139006	2.6426263681589814
712	4.1	0.1	44	2.3778635164294393	1.6995877645139006	2.6207510752113348
712	4.2	0.1	44	2.3778635164294393	1.6995877645139006	2.7686974147619865
712	4.3	0.3	44	2.3778635164294393	1.6995877645139006	2.5784061770968307
712	4.4	0.1	44	2.3778635164294393	1.6995877645139006	2.585295279271038
716	0.1	0.1	24	2.417161392454058	1.5142724128051817	1.7716607291023228
716	0.2	0.1	24	2.417161392454058	1.5142724128051817	1.8142937096312308
716	0.3	0.2	24	2.417161392454058	1.5142724128051817	2.0066396049848554
716	0.4	0.3	24	2.417161392454058	1.5142724128051817	2.004796908496585
716	0.5	0.1	24	2.417161392454058	1.5142724128051817	2.202953949371621
716	0.6	0.1	24	2.417161392454058	1.5142724128051817	2.0385583768507987
716	0.7	0.1	24	2.417161392454058	1.5142724128051817	2.157182031063758
716	0.8	0.3	24	2.417161392454058	1.5142724128051817	2.2816583100565
716	0.9	0.1	24	2.417161392454058	1.5142724128051817	2.323080356155546
716	1	0.1	24	2.417161392454058	1.5142724128051817	2.303845441352736
716	1.1	0.1	24	2.417161392454058	1.5142724128051817	2.309339090060676
716	1.2	0.1	24	2.417161392454058	1.5142724128051817	2.38215004450539
716	1.3	0.1	24	2.417161392454058	1.5142724128051817	2.4753609986278113
716	1.4	0.1	24	2.417161392454058	1.5142724128051817	2.43241862328117
716	1.5	0.1	24	2.417161392454058	1.5142724128051817	2.55376703369863
716	1.6	0.1	24	2.417161392454058	1.5142724128051817	2.460038229320608
716	1.7	0.1	24	2.417161392454058	1.5142724128051817	2.663934555943843
716	1.8	0.2	24	2.417161392454058	1.5142724128051817	2.6449582775227394
716	1.9	0.1	24	2.417161392454058	1.5142724128051817	2.540152475875551
716	2	0.1	24	2.417161392454058	1.5142724128051817	2.6878682117592656
716	2.1	0.1	24	2.417161392454058	1.5142724128051817	2.6161232960652003
716	2.2	0.4	24	2.417161392454058	1.5142724128051817	2.634172285598118
716	2.3	0.5	24	2.417161392454058	1.5142724128051817	2.407253705121972
716	2.4	0.1	24	2.417161392454058	1.5142724128051817	2.530937641944133
722	0.1	0.5	5	1.8669993190150709	1.0153287539445528	0.8296510926207603
722	0.2	0.1	5	1.8669993190150709	1.0153287539445528	1.0484635409004464
722	0.3	0.1	5	1.8669993190150709	1.0153287539445528	1.0627418008880487
722	0.4	0.1	5	1.8669993190150709	1.0153287539445528	0.7511224851502292
722	0.5	1.1	5	1.8669993190150709	1.0153287539445528	0.6734482328779939
727	0.1	1.4	6	0.36466269751265645	1.498634644094487	1.5204672736192455
727	0.2	4.5	6	0.36466269751265645	1.498634644094487	1.492802474498797
727	0.3	1	6	0.36466269751265645	1.498634644094487	1.7097014987327717
727	0.4	2.1	6	0.36466269751265645	1.498634644094487	1.8258620431594883
727	0.5	0.2	6	0.36466269751265645	1.498634644094487	1.7426428986395786
727	0.6	0.3	6	0.36466269751265645	1.498634644094487	1.857016612910662
76	0.1	0.1	9	1.0112069487944244	0.8620111890535859	0.9470615758281388
76	0.2	0.2	9	1.0112069487944244	0.8620111890535859	1.079428489305256
76	0.3	1.3	9	1.0112069487944244	0.8620111890535859	0.8398663791555538
76	0.4	5.4	9	1.0112069487944244	0.8620111890535859	1.064541418433441
76	0.5	0.1	9	1.0112069487944244	0.8620111890535859	1.1537178055205084
76	0.6	0.2	9	1.0112069487944244	0.8620111890535859	1.138715983370859
76	0.7	0.9	9	1.0112069487944244	0.8620111890535859	1.1052601094183998
76	0.8	0.2	9	1.0112069487944244	0.8620111890535859	1.344743011285568
76	0.9	0.1	9	1.0112069487944244	0.8620111890535859	1.0816818505005652
736	0.1	0.9	17	0.621469621244818	1.6072588651875894	1.4695306318351924
736	0.2	1	17	0.621469621244818	1.6072588651875894	1.5286370558873936
736	0.3	0.5	17	0.621469621244818	1.6072588651875894	1.4377628333760368
736	0.4	0.1	17	0.621469621244818	1.6072588651875894	1.5262986068446318
736	0.5	0.1	17	0.621469621244818	1.6072588651875894	1.6836643582008648
736	0.6	0.1	17	0.621469621244818	1.6072588651875894	1.5650842817831006
736	0.7	0.1	17	0.621469621244818	1.6072588651875894	1.6515927608477787
736	0.8	0.2	17	0.621469621244818	1.6072588651875894	1.920983425221825
736	0.9	0.4	17	0.621469621244818	1.6072588651875894	1.6474645220610349
736	1	0.8	17	0.621469621244818	1.6072588651875894	1.5678674589797428
736	1.1	0.2	17	0.621469621244818	1.6072588651875894	1.6226300688436217
736	1.2	0.1	17	0.621469621244818	1.6072588651875894	1.841901220038507
736	1.3	0.8	17	0.621469621244818	1.6072588651875894	1.6528406468963155
736	1.4	1.2	17	0.621469621244818	1.6072588651875894	1.9208801352042184
736	1.5	1.8	17	0.621469621244818	1.6072588651875894	1.6708816790341494
736	1.6	1.2	17	0.621469621244818	1.6072588651875894	1.7183748940193486
736	1.7	9.1	17	0.621469621244818	1.6072588651875894	1.7825639307569845
737	0.1	4.4	13	0.5892124591320753	1.1199134361653562	1.2905176019975635
737	0.2	0.1	13	0.5892124591320753	1.1199134361653562	1.3011761188202633
737	0.3	1	13	0.5892124591320753	1.1199134361653562	1.7486029754607886
737	0.4	0.2	13	0.5892124591320753	1.1199134361653562	1.6404319615968654
737	0.5	3	13	0.5892124591320753	1.1199134361653562	1.5730319332530929
737	0.6	0.3	13	0.5892124591320753	1.1199134361653562	1.8318413483378888
737	0.7	0.9	13	0.5892124591320753	1.1199134361653562	1.9829594861139621
737	0.8	0.1	13	0.5892124591320753	1.1199134361653562	1.907200686154811
737	0.9	0.3	13	0.5892124591320753	1.1199134361653562	1.9186543109525684
737	1	0.3	13	0.5892124591320753	1.1199134361653562	2.0062203694124427
737	1.1	0.2	13	0.5892124591320753	1.1199134361653562	1.97066904430696
737	1.2	0.2	13	0.5892124591320753	1.1199134361653562	2.085471842946051
737	1.3	0.1	13	0.5892124591320753	1.1199134361653562	1.9497417225688003
741	0.1	0.1	11	1.1666042118631303	1.9729415982811571	2.0554390570093917
741	0.2	0.1	11	1.1666042118631303	1.9729415982811571	2.19935851068075
741	0.3	0.1	11	1.1666042118631303	1.9729415982811571	2.224019923694942
741	0.4	0.1	11	1.1666042118631303	1.9729415982811571	2.209594758104285
741	0.5	0.2	11	1.1666042118631303	1.9729415982811571	2.02993549079525
741	0.6	0.1	11	1.1666042118631303	1.9729415982811571	2.072857031847275
741	0.7	0.1	11	1.1666042118631303	1.9729415982811571	2.1397621822285613
741	0.8	0.1	11	1.1666042118631303	1.9729415982811571	2.096391141007431
741	0.9	0.8	11	1.1666042118631303	1.9729415982811571	2.020261546304224
741	1	0.1	11	1.1666042118631303	1.9729415982811571	2.027269003661396
741	1.1	2.7	11	1.1666042118631303	1.9729415982811571	2.0543028942390102
752	0.1	0.3	38	1.4425675832778215	1.412742266471783	1.3539627932989875
752	0.2	2.2	38	1.4425675832778215	1.412742266471783	1.3188699385125116
752	0.3	0.4	38	1.4425675832778215	1.412742266471783	1.2300035243289698
752	0.4	0.4	38	1.4425675832778215	1.412742266471783	1.468010320204608
752	0.5	0.1	38	1.4425675832778215	1.412742266471783	1.4801146620772296
752	0.6	0.9	38	1.4425675832778215	1.412742266471783	1.583189362678049
752	0.7	0.8	38	1.4425675832778215	1.412742266471783	1.579915892876428
752	0.8	0.2	38	1.4425675832778215	1.412742266471783	1.569410246120276
752	0.9	0.2	38	1.4425675832778215	1.412742266471783	1.6642000430150106
752	1	0.1	38	1.4425675832778215	1.412742266471783	1.8506415515223833
752	1.1	0.1	38	1.4425675832778215	1.412742266471783	1.8937167047956736
752	1.2	0.1	38	1.4425675832778215	1.412742266471783	2.161705862930279
752	1.3	0.1	38	1.4425675832778215	1.412742266471783	2.0187894166665656
752	1.4	0.1	38	1.4425675832778215	1.412742266471783	1.8995914451195168
752	1.5	0.2	38	1.4425675832778215	1.412742266471783	2.123954270351367
752	1.6	0.1	38	1.4425675832778215	1.412742266471783	2.3499754567364866
752	1.7	0.1	38	1.4425675832778215	1.412742266471783	2.1804218320091104
752	1.8	0.2	38	1.4425675832778215	1.412742266471783	2.174812347211292
752	1.9	0.2	38	1.4425675832778215	1.412742266471783	1.8454150926944208
752	2	0.1	38	1.4425675832778215	1.412742266471783	2.4457532111886966
752	2.1	0.1	38	1.4425675832778215	1.412742266471783	2.1517066864640992
752	2.2	0.3	38	1.4425675832778215	1.412742266471783	2.4505916374732872
752	2.3	0.5	38	1.4425675832778215	1.412742266471783	2.697171493201699
752	2.4	0.1	38	1.4425675832778215	1.412742266471783	2.31799384854123
752	2.5	0.1	38	1.4425675832778215	1.412742266471783	2.2997774197751673
752	2.6	0.1	38	1.4425675832778215	1.412742266471783	2.4295707339239514
752	2.7	0.1	38	1.4425675832778215	1.412742266471783	2.359501468144962
752	2.8	0.1	38	1.4425675832778215	1.412742266471783	2.2198102794084495
752	2.9	0.1	38	1.4425675832778215	1.412742266471783	2.708595583955159
752	3	0.2	38	1.4425675832778215	1.412742266471783	2.644755148322303
752	3.1	0.5	38	1.4425675832778215	1.412742266471783	2.412032089869119
752	3.2	1.4	38	1.4425675832778215	1.412742266471783	2.644364595405709
752	3.3	0.1	38	1.4425675832778215	1.412742266471783	2.4304509609581344
752	3.4	0.2	38	1.4425675832778215	1.412742266471783	2.8028870628812874
752	3.5	2	38	1.4425675832778215	1.412742266471783	2.3889846844290794
752	3.6	0.1	38	1.4425675832778215	1.412742266471783	2.814992926660627
752	3.7	0.5	38	1.4425675832778215	1.412742266471783	2.4940707624884304
752	3.8	0.7	38	1.4425675832778215	1.412742266471783	2.6576003569557685
78	0.1	0.3	5	0.1989106584358961	1.6260753093939952	1.834064075475495
78	0.2	0.6	5	0.1989106584358961	1.6260753093939952	1.7093568257502691
78	0.3	0.6	5	0.1989106584358961	1.6260753093939952	1.75953184453674
78	0.4	0.2	5	0.1989106584358961	1.6260753093939952	1.8640209424150531
78	0.5	0.2	5	0.1989106584358961	1.6260753093939952	2.0748195726703647
757	0.1	11	5	1.7619859116729348	0.8464193092336325	1.54781500775663
757	0.2	0.9	5	1.7619859116729348	0.8464193092336325	1.4467387559571177
757	0.3	0.1	5	1.7619859116729348	0.8464193092336325	1.6890850177140289
757	0.4	0.4	5	1.7619859116729348	0.8464193092336325	1.5477597962449734
757	0.5	1.2	5	1.7619859116729348	0.8464193092336325	1.5045491499266623
766	0.1	0.1	7	0.8645491401962937	1.42473335618541	1.1759458773223403
766	0.2	0.4	7	0.8645491401962937	1.42473335618541	1.3017981589719152
766	0.3	0.1	7	0.8645491401962937	1.42473335618541	1.5372531230157391
766	0.4	0.1	7	0.8645491401962937	1.42473335618541	1.3994862962840011
766	0.5	0.2	7	0.8645491401962937	1.42473335618541	1.529417430056514
766	0.6	0.1	7	0.8645491401962937	1.42473335618541	1.3236057351182382
766	0.7	0.7	7	0.8645491401962937	1.42473335618541	1.5191430866089537
775	0.1	0.3	13	0.7723629659097642	1.748442729739823	1.8901733837247436
775	0.2	0.3	13	0.7723629659097642	1.748442729739823	2.029405172475621
775	0.3	0.5	13	0.7723629659097642	1.748442729739823	1.963780146159429
775	0.4	0.3	13	0.7723629659097642	1.748442729739823	2.04592950148165
775	0.5	0.1	13	0.7723629659097642	1.748442729739823	2.215320993841269
775	0.6	0.1	13	0.7723629659097642	1.748442729739823	2.465216516216597
775	0.7	0.2	13	0.7723629659097642	1.748442729739823	2.360598276102398
775	0.8	0.3	13	0.7723629659097642	1.748442729739823	2.2439786492327043
775	0.9	4.1	13	0.7723629659097642	1.748442729739823	2.106934549417533
775	1	0.1	13	0.7723629659097642	1.748442729739823	2.138592213966623
775	1.1	0.6	13	0.7723629659097642	1.748442729739823	2.1190467092888707
775	1.2	3.7	13	0.7723629659097642	1.748442729739823	2.135757715474922
775	1.3	3	13	0.7723629659097642	1.748442729739823	2.2074071870909484
778	0.1	0.1	31	2.4389018627535552	2.202463936197218	2.3729871713604744
778	0.2	0.1	31	2.4389018627535552	2.202463936197218	2.4630159924158876
778	0.3	0.1	31	2.4389018627535552	2.202463936197218	2.5442804025169834
778	0.4	0.1	31	2.4389018627535552	2.202463936197218	2.5062511646311676
778	0.5	0.2	31	2.4389018627535552	2.202463936197218	2.789503996496461
778	0.6	0.3	31	2.4389018627535552	2.202463936197218	2.640367405012453
778	0.7	0.1	31	2.4389018627535552	2.202463936197218	2.697235422829602
778	0.8	1.5	31	2.4389018627535552	2.202463936197218	2.640627046447996
778	0.9	0.2	31	2.4389018627535552	2.202463936197218	2.8088149045648376
778	1	0.2	31	2.4389018627535552	2.202463936197218	2.6259554922039694
778	1.1	1.2	31	2.4389018627535552	2.202463936197218	2.6561953752111123
778	1.3	1.8	31	2.4389018627535552	2.202463936197218	2.7250378862815703
778	1.4	0.6	31	2.4389018627535552	2.202463936197218	2.7793419345368204
778	1.5	2.3	31	2.4389018627535552	2.202463936197218	2.7479701956703404
778	1.6	0.1	31	2.4389018627535552	2.202463936197218	3.0223291530664587
778	1.7	0.1	31	2.4389018627535552	2.202463936197218	2.977303704609761
778	1.8	0.1	31	2.4389018627535552	2.202463936197218	3.010465790853286
778	1.9	0.1	31	2.4389018627535552	2.202463936197218	3.0655008957151195
778	2	0.2	31	2.4389018627535552	2.202463936197218	2.7993769706940657
778	2.1	0.1	31	2.4389018627535552	2.202463936197218	3.024791569126074
778	2.2	0.1	31	2.4389018627535552	2.202463936197218	3.0677792643513864
778	2.3	0.1	31	2.4389018627535552	2.202463936197218	3.138647065953896
778	2.4	0.1	31	2.4389018627535552	2.202463936197218	3.220254720202964
778	2.5	0.1	31	2.4389018627535552	2.202463936197218	2.9432939241112916
778	2.6	0.1	31	2.4389018627535552	2.202463936197218	3.068179337960064
778	2.7	0.1	31	2.4389018627535552	2.202463936197218	3.1052982915180665
778	2.8	0.1	31	2.4389018627535552	2.202463936197218	3.080081716176782
778	2.9	0.4	31	2.4389018627535552	2.202463936197218	2.9015930099339147
778	3	0.2	31	2.4389018627535552	2.202463936197218	3.116260915263122
778	3.1	0.7	31	2.4389018627535552	2.202463936197218	2.7747673914834023
778	3.2	0.5	31	2.4389018627535552	2.202463936197218	2.57268295728701
787	0.1	0.6	44	0.913084164943546	2.3533945741899216	2.397178365959997
787	0.2	0.1	44	0.913084164943546	2.3533945741899216	2.342393066790173
787	0.3	0.1	44	0.913084164943546	2.3533945741899216	2.3280587645991
787	0.4	0.1	44	0.913084164943546	2.3533945741899216	2.43101602370649
787	0.5	0.1	44	0.913084164943546	2.3533945741899216	2.3460518764116953
787	0.6	0.1	44	0.913084164943546	2.3533945741899216	2.438933510469342
787	0.7	0.1	44	0.913084164943546	2.3533945741899216	2.421690610237047
787	0.8	0.1	44	0.913084164943546	2.3533945741899216	2.2475507211771326
787	0.9	0.1	44	0.913084164943546	2.3533945741899216	2.4073588178983947
787	1	0.1	44	0.913084164943546	2.3533945741899216	2.583441759484604
787	1.1	0.2	44	0.913084164943546	2.3533945741899216	2.3596017862491103
787	1.2	0.4	44	0.913084164943546	2.3533945741899216	2.2789414689119103
787	1.3	0.2	44	0.913084164943546	2.3533945741899216	2.229977987068858
787	1.4	0.1	44	0.913084164943546	2.3533945741899216	2.28690215181599
787	1.5	0.1	44	0.913084164943546	2.3533945741899216	2.318145315527553
787	1.6	0.1	44	0.913084164943546	2.3533945741899216	2.5310034038801863
787	1.7	0.1	44	0.913084164943546	2.3533945741899216	2.512952817132542
787	1.8	0.1	44	0.913084164943546	2.3533945741899216	2.67353745759454
787	1.9	0.1	44	0.913084164943546	2.3533945741899216	2.551180486597827
787	2	0.1	44	0.913084164943546	2.3533945741899216	2.751612354104895
787	2.1	0.2	44	0.913084164943546	2.3533945741899216	2.61651673404987
787	2.2	0.1	44	0.913084164943546	2.3533945741899216	2.504560258127017
787	2.3	0.1	44	0.913084164943546	2.3533945741899216	2.628730905594252
787	2.4	0.1	44	0.913084164943546	2.3533945741899216	2.5169750947251712
787	2.5	0.1	44	0.913084164943546	2.3533945741899216	2.567207555022854
787	2.6	0.1	44	0.913084164943546	2.3533945741899216	2.5624350492331684
787	2.7	0.2	44	0.913084164943546	2.3533945741899216	2.5601284187872264
787	2.8	0.1	44	0.913084164943546	2.3533945741899216	2.721162223872662
787	2.9	0.2	44	0.913084164943546	2.3533945741899216	2.5016530814444966
787	3	0.1	44	0.913084164943546	2.3533945741899216	2.5590053103847876
787	3.1	0.1	44	0.913084164943546	2.3533945741899216	2.6695171798345556
787	3.2	0.1	44	0.913084164943546	2.3533945741899216	2.935781711303283
787	3.3	0.2	44	0.913084164943546	2.3533945741899216	2.5895772346906307
787	3.4	0.1	44	0.913084164943546	2.3533945741899216	2.656590458563354
787	3.5	0.3	44	0.913084164943546	2.3533945741899216	2.7473428557607456
787	3.6	0.1	44	0.913084164943546	2.3533945741899216	2.660636898745973
787	3.7	0.1	44	0.913084164943546	2.3533945741899216	2.625401863662811
787	3.8	0.5	44	0.913084164943546	2.3533945741899216	2.6889722697467975
787	3.9	0.1	44	0.913084164943546	2.3533945741899216	2.731917797633128
787	4	0.1	44	0.913084164943546	2.3533945741899216	2.645728355755566
787	4.1	0.2	44	0.913084164943546	2.3533945741899216	2.8572320933525974
787	4.2	0.4	44	0.913084164943546	2.3533945741899216	2.542688352564758
787	4.3	0.1	44	0.913084164943546	2.3533945741899216	2.759215905991554
787	4.4	0.6	44	0.913084164943546	2.3533945741899216	2.7767077289296873
81	0.1	0.1	11	2.149017878198996	2.5560239189082967	2.5650665370071777
81	0.2	0.5	11	2.149017878198996	2.5560239189082967	2.668936506820617
81	0.3	2	11	2.149017878198996	2.5560239189082967	2.6645660338889288
81	0.4	6.7	11	2.149017878198996	2.5560239189082967	2.817700565707373
81	0.5	0.1	11	2.149017878198996	2.5560239189082967	2.8145038442432155
81	0.6	0.1	11	2.149017878198996	2.5560239189082967	2.024601390499739
81	0.7	0.7	11	2.149017878198996	2.5560239189082967	2.734375837750057
81	0.8	0.2	11	2.149017878198996	2.5560239189082967	3.0434209744568768
81	0.9	0.1	11	2.149017878198996	2.5560239189082967	2.9974569111548273
81	1	0.2	11	2.149017878198996	2.5560239189082967	2.982867083891496
81	1.1	0.5	11	2.149017878198996	2.5560239189082967	2.9405362473557553
799	0.1	7	5	0.812947835586965	1.065162441177797	1.1856446134270875
799	0.2	0.2	5	0.812947835586965	1.065162441177797	1.1052465053897742
799	0.3	0.1	5	0.812947835586965	1.065162441177797	1.1708811544044824
799	0.4	0.5	5	0.812947835586965	1.065162441177797	1.324937508426795
799	0.5	0.2	5	0.812947835586965	1.065162441177797	1.224501243459877
800	0.1	0.7	10	0.51295355544239285	1.4962640369509723	2.121472388279306
800	0.2	0.1	10	0.51295355544239285	1.4962640369509723	2.044511508046018
800	0.3	0.2	10	0.51295355544239285	1.4962640369509723	1.9759655724663272
800	0.4	0.2	10	0.51295355544239285	1.4962640369509723	2.0383012761395665
800	0.5	0.1	10	0.51295355544239285	1.4962640369509723	2.149131536474213
800	0.6	0.2	10	0.51295355544239285	1.4962640369509723	2.0520867874370774
800	0.7	0.1	10	0.51295355544239285	1.4962640369509723	2.124156489903111
800	0.8	0.1	10	0.51295355544239285	1.4962640369509723	2.2077300717733395
800	0.9	0.2	10	0.51295355544239285	1.4962640369509723	1.94677359809524
800	1	0.4	10	0.51295355544239285	1.4962640369509723	2.026306465084292
812	0.1	1.6	6	1.0222442133575678	1.401663252154672	1.691910712826373
812	0.2	0.1	6	1.0222442133575678	1.401663252154672	1.6523872648293934
812	0.3	0.4	6	1.0222442133575678	1.401663252154672	1.6715613011803885
812	0.4	0.2	6	1.0222442133575678	1.401663252154672	1.822777274373921
812	0.5	0.1	6	1.0222442133575678	1.401663252154672	1.5609799881188628
812	0.6	0.1	6	1.0222442133575678	1.401663252154672	1.6093624294116606
826	0.1	0.1	13	1.2691180278752	3.4543459457134653	3.498647956179352
826	0.2	0.3	13	1.2691180278752	3.4543459457134653	3.495611032807465
826	0.3	1.2	13	1.2691180278752	3.4543459457134653	3.4785170228421367
826	0.4	1.6	13	1.2691180278752	3.4543459457134653	3.81887721345824
826	0.5	0.2	13	1.2691180278752	3.4543459457134653	3.807409401088644
826	0.6	3	13	1.2691180278752	3.4543459457134653	3.7716889207269193
826	0.7	0.1	13	1.2691180278752	3.4543459457134653	3.703966175577689
826	0.8	0.1	13	1.2691180278752	3.4543459457134653	3.761294470235668
826	0.9	0.1	13	1.2691180278752	3.4543459457134653	3.6939557086211687
826	1	0.1	13	1.2691180278752	3.4543459457134653	3.6941274842455902
826	1.1	0.1	13	1.2691180278752	3.4543459457134653	3.6044679542537263
826	1.2	1.5	13	1.2691180278752	3.4543459457134653	3.6247488386812807
826	1.3	0.4	13	1.2691180278752	3.4543459457134653	3.7916901151967903
828	0.1	0.1	5	1.540875872096047	1.4360611306894404	1.6761930716021376
828	0.2	0.1	5	1.540875872096047	1.4360611306894404	1.599809197687691
828	0.3	0.1	5	1.540875872096047	1.4360611306894404	1.6398927972268311
828	0.4	0.4	5	1.540875872096047	1.4360611306894404	1.6650652978433726
828	0.5	0.1	5	1.540875872096047	1.4360611306894404	1.6795612367657142
830	0.1	0.1	27	2.375343612901866	2.461928178639429	2.7419258883477786
830	0.2	0.9	27	2.375343612901866	2.461928178639429	2.6800364536638632
830	0.3	0.2	27	2.375343612901866	2.461928178639429	2.629049977904029
830	0.4	0.1	27	2.375343612901866	2.461928178639429	2.621395570548322
830	0.5	0.1	27	2.375343612901866	2.461928178639429	2.5955903053752127
830	0.6	0.1	27	2.375343612901866	2.461928178639429	2.5391988598807287
830	0.7	0.2	27	2.375343612901866	2.461928178639429	2.528388995504696
830	0.8	0.2	27	2.375343612901866	2.461928178639429	2.630825766820813
830	0.9	0.3	27	2.375343612901866	2.461928178639429	2.542116197355345
830	1	2.3	27	2.375343612901866	2.461928178639429	2.6204968558739217
830	1.1	0.9	27	2.375343612901866	2.461928178639429	2.7302876098411772
830	1.2	0.6	27	2.375343612901866	2.461928178639429	2.574969828212969
830	1.3	1.2	27	2.375343612901866	2.461928178639429	2.7710143427805805
830	1.4	0.2	27	2.375343612901866	2.461928178639429	2.83383751441898
830	1.5	0.1	27	2.375343612901866	2.461928178639429	2.594893134632394
830	1.6	0.1	27	2.375343612901866	2.461928178639429	2.8064890640444995
830	1.7	0.1	27	2.375343612901866	2.461928178639429	2.7617706714141015
830	1.8	0.1	27	2.375343612901866	2.461928178639429	2.7446471621750894
830	1.9	0.7	27	2.375343612901866	2.461928178639429	2.632828540884603
830	2	0.1	27	2.375343612901866	2.461928178639429	2.6909234115177805
830	2.1	0.4	27	2.375343612901866	2.461928178639429	2.683626913961714
830	2.2	0.5	27	2.375343612901866	2.461928178639429	2.711589933046896
830	2.3	2.7	27	2.375343612901866	2.461928178639429	2.8633700228480587
830	2.4	0.3	27	2.375343612901866	2.461928178639429	2.66859271536372
830	2.5	1.6	27	2.375343612901866	2.461928178639429	2.95539379931516
830	2.6	0.7	27	2.375343612901866	2.461928178639429	2.8090739834630862
830	2.7	0.1	27	2.375343612901866	2.461928178639429	2.97780131453694
836	0.1	0.1	6	1.9024564969558269	1.714958364144294	1.796539385737011
836	0.2	0.1	6	1.9024564969558269	1.714958364144294	2.0162531989143773
836	0.3	0.1	6	1.9024564969558269	1.714958364144294	1.7957113687144295
836	0.4	0.1	6	1.9024564969558269	1.714958364144294	1.8015568589380997
836	0.5	0.4	6	1.9024564969558269	1.714958364144294	1.7928406816499405
836	0.6	1.2	6	1.9024564969558269	1.714958364144294	1.8090858175896296
842	0.1	0.2	5	0.34954665798321366	2.64451470612873	2.6926788935477473
842	0.2	2.2	5	0.34954665798321366	2.64451470612873	2.8255847595100367
842	0.3	5.9	5	0.34954665798321366	2.64451470612873	2.5740777909348216
842	0.4	4.3	5	0.34954665798321366	2.64451470612873	2.3839811096031536
842	0.5	0.6	5	0.34954665798321366	2.64451470612873	2.787189142404257
851	0.1	0.4	7	2.0264939789138734	1.6348181993592896	1.6485510280006752
851	0.2	0.1	7	2.0264939789138734	1.6348181993592896	1.9520133546740617
851	0.3	0.1	7	2.0264939789138734	1.6348181993592896	1.9483111015113277
851	0.4	0.1	7	2.0264939789138734	1.6348181993592896	2.052485229840558
851	0.5	0.2	7	2.0264939789138734	1.6348181993592896	1.99839073638957
851	0.6	0.6	7	2.0264939789138734	1.6348181993592896	1.985698816322284
851	0.7	0.1	7	2.0264939789138734	1.6348181993592896	1.977306659006508
852	0.1	0.1	5	1.0784139881432058	1.3178369462631931	1.3587337841474287
852	0.2	0.1	5	1.0784139881432058	1.3178369462631931	1.560382556882076
852	0.3	0.1	5	1.0784139881432058	1.3178369462631931	1.641230664899213
852	0.4	0.1	5	1.0784139881432058	1.3178369462631931	1.652853289450059
852	0.5	0.1	5	1.0784139881432058	1.3178369462631931	1.6062023579893931
853	0.1	0.1	7	0.7590243885163217	1.5751525027485815	1.7131803640625929
853	0.2	0.1	7	0.7590243885163217	1.5751525027485815	1.5299887773525735
853	0.3	0.6	7	0.7590243885163217	1.5751525027485815	1.5846684012497383
853	0.4	0.5	7	0.7590243885163217	1.5751525027485815	1.656066876987798
853	0.5	0.1	7	0.7590243885163217	1.5751525027485815	1.90089058360238
853	0.6	0.2	7	0.7590243885163217	1.5751525027485815	1.6829764869857842
853	0.7	0.2	7	0.7590243885163217	1.5751525027485815	1.758003451679567
855	0.1	0.1	8	0.6268621100261806	1.7130370343036927	1.5061455334356555
855	0.2	1.3	8	0.6268621100261806	1.7130370343036927	1.6796576195658408
855	0.3	2.5	8	0.6268621100261806	1.7130370343036927	1.6613372404427753
855	0.4	3.5	8	0.6268621100261806	1.7130370343036927	1.6611079392183272
855	0.5	0.3	8	0.6268621100261806	1.7130370343036927	1.8164577391115373
855	0.6	4.3	8	0.6268621100261806	1.7130370343036927	1.6884220186349843
855	0.7	0.8	8	0.6268621100261806	1.7130370343036927	1.597432110517066
855	0.8	2.1	8	0.6268621100261806	1.7130370343036927	1.8037974076747525
856	0.1	0.1	6	1.984598859561607	2.098709143752522	2.290762668643905
856	0.2	0.5	6	1.984598859561607	2.098709143752522	2.3972135239885506
856	0.3	0.1	6	1.984598859561607	2.098709143752522	2.145573393809058
856	0.4	0.1	6	1.984598859561607	2.098709143752522	2.1601873753675833
856	0.5	0.1	6	1.984598859561607	2.098709143752522	2.1477531210016196
856	0.6	0.4	6	1.984598859561607	2.098709143752522	2.0339452697456104
857	0.1	0.1	6	0.1692739699687809	1.2727447533016143	1.5389060378283317
857	0.2	0.4	6	0.1692739699687809	1.2727447533016143	1.3487706106830968
857	0.3	0.2	6	0.1692739699687809	1.2727447533016143	1.527520258795494
857	0.4	0.7	6	0.1692739699687809	1.2727447533016143	1.2758819746276997
857	0.5	0.2	6	0.1692739699687809	1.2727447533016143	1.522379332255436
857	0.6	0.1	6	0.1692739699687809	1.2727447533016143	1.5901749171479214
858	0.1	0.1	6	1.4303133125789462	1.7018231719259989	1.8964458196160587
858	0.2	0.1	6	1.4303133125789462	1.7018231719259989	2.111757073910574
858	0.3	0.1	6	1.4303133125789462	1.7018231719259989	1.859204678633444
858	0.4	4.1	6	1.4303133125789462	1.7018231719259989	1.8801225083158983
858	0.5	0.1	6	1.4303133125789462	1.7018231719259989	1.927415809450116
858	0.6	1.2	6	1.4303133125789462	1.7018231719259989	1.8977071592569617
88	0.1	0.6	50	2.0895485353320837	1.982742374859665	2.181852177333929
88	0.2	0.2	50	2.0895485353320837	1.982742374859665	2.293715384599593
88	0.3	0.1	50	2.0895485353320837	1.982742374859665	2.245789749578718
88	0.4	0.1	50	2.0895485353320837	1.982742374859665	2.361687514037615
88	0.5	0.1	50	2.0895485353320837	1.982742374859665	2.181341971087506
88	0.6	0.3	50	2.0895485353320837	1.982742374859665	2.264675032321999
88	0.7	0.1	50	2.0895485353320837	1.982742374859665	2.4717711392345745
88	0.8	0.1	50	2.0895485353320837	1.982742374859665	2.609679409760268
88	0.9	0.1	50	2.0895485353320837	1.982742374859665	2.551329052123591
88	1	0.2	50	2.0895485353320837	1.982742374859665	2.29477737460772
88	1.1	0.1	50	2.0895485353320837	1.982742374859665	2.178531706054714
88	1.2	0.1	50	2.0895485353320837	1.982742374859665	2.6368228527296074
88	1.3	0.1	50	2.0895485353320837	1.982742374859665	2.5164047377766576
88	1.4	0.2	50	2.0895485353320837	1.982742374859665	2.628584103895918
88	1.5	0.1	50	2.0895485353320837	1.982742374859665	2.5508835662797353
88	1.6	0.1	50	2.0895485353320837	1.982742374859665	2.727958432082027
88	1.7	0.1	50	2.0895485353320837	1.982742374859665	2.6303201056755987
88	1.8	0.5	50	2.0895485353320837	1.982742374859665	2.615958379682962
88	1.9	0.1	50	2.0895485353320837	1.982742374859665	2.5012526522784473
88	2	0.6	50	2.0895485353320837	1.982742374859665	2.265709162159218
88	2.1	0.7	50	2.0895485353320837	1.982742374859665	2.443715772842016
88	2.2	5.3	50	2.0895485353320837	1.982742374859665	2.407021488706738
88	2.3	0.1	50	2.0895485353320837	1.982742374859665	2.4059064155254717
88	2.4	0.1	50	2.0895485353320837	1.982742374859665	2.5462910554589033
88	2.5	0.1	50	2.0895485353320837	1.982742374859665	2.48521951256608
88	2.6	0.1	50	2.0895485353320837	1.982742374859665	2.5849665833206714
88	2.7	0.4	50	2.0895485353320837	1.982742374859665	2.3448326051081083
88	2.8	0.1	50	2.0895485353320837	1.982742374859665	2.430637451753892
88	2.9	0.2	50	2.0895485353320837	1.982742374859665	2.649724969916936
88	3	0.3	50	2.0895485353320837	1.982742374859665	2.573963665456772
88	3.1	0.1	50	2.0895485353320837	1.982742374859665	2.7584526887483465
88	3.2	0.5	50	2.0895485353320837	1.982742374859665	2.5140949628646485
88	3.3	0.3	50	2.0895485353320837	1.982742374859665	2.5240872388312483
88	3.4	0.1	50	2.0895485353320837	1.982742374859665	2.6277446419987793
88	3.5	0.5	50	2.0895485353320837	1.982742374859665	2.7736299079097324
88	3.6	0.2	50	2.0895485353320837	1.982742374859665	2.839075953688795
88	3.7	0.2	50	2.0895485353320837	1.982742374859665	2.7653600128636544
88	3.8	0.1	50	2.0895485353320837	1.982742374859665	2.707553144906038
88	3.9	0.1	50	2.0895485353320837	1.982742374859665	2.870492797893878
88	4	0.1	50	2.0895485353320837	1.982742374859665	2.872430198533246
88	4.1	0.1	50	2.0895485353320837	1.982742374859665	2.788336950362053
88	4.2	0.1	50	2.0895485353320837	1.982742374859665	2.801236548887342
[truncated: 5,317 more rows]
